# Supplementary material for: Phylogenetic conservation of substrate use specialization in leaf litter bacteria
Source: PLoS One. 2017 Mar 30;12(3):e0174472. doi: 10.1371/journal.pone.0174472 (PMC5373539; doi:10.1371/journal.pone.0174472)
Supplement: S1 Dataset — Raw microcosm and CO2 production data for all isolates across three temperature treatments. (XLSX) [file pone.0174472.s005.xlsx]

## Sheet: Microcosm_Data
Vial	Litter_Mass_g	Temperature_C	Isolate_Code	Day1_ppmCO2	Day2_ppmCO2	Day3_ppmCO2	Day6_ppmCO2	Day8_ppmCO2	Day10_ppmCO2	Cumulative_ppmCO2
1	0.0491	22	s47	806.182	3687.41	2650.43	1640.89	1559.15	1378.86	17942.7
2	0.0502	22	s47	1214.18	2752	3930.78	2268.09	1702.13	1351.43	20808.3
3	0.0507	22	s47	741.818	2560	3578.09	1766.76	1789.96	1272.57	18305.2
4	0.0503	22	s223	2670.55	5216.39	3425.74	1332.62	761.532	588.571	18010.7
5	0.0505	22	s223	2184	3335.02	1992	405.689	441.872	378.571	10369
6	0.0502	22	s223	2898.55	5339.32	3286.96	1089.42	766.638	574.857	17476.1
7	0.0506	22	s177	967.636	751.22	763.826	994.489	974.979	830.286	9076.68
8	0.0515	22	s177	314.182	596.683	470.609	691.556	227.404	365.714	4642.38
9	0.0513	22	s177	818.182	683.317	844.174	820.622	779.915	692.286	7751.94
10	0.0514	22	s132	1080	4224.78	2813.22	1608.89	1208.85	1056.57	17475.5
11	0.0508	22	s132	2215.64	3937.95	2809.04	1367.82	1013.79	916.857	16927.4
12	0.0511	22	s132	2065.09	4657.95	3482.09	1736.89	1274.21	984.571	19933.4
13	0.0517	22	s2	2222.18	3425.17	796.174	741.689	427.574	447.143	10418
14	0.0507	22	s2	4742.18	3438.05	1073.74	413.156	392.851	237.143	11753.4
15	0.0512	22	s2	5998.91	5369.76	2094.26	581.689	607.319	490.857	17404.3
16	0.0503	22	s17	6067.64	5550.05	1902.26	633.956	572.596	499.429	17565.9
17	0.0508	22	s17	5636.73	5531.32	1633.04	633.956	541.957	391.429	16569.7
18	0.0497	22	s17	5168.73	4962.34	1993.04	622.222	568.511	402.571	15932.9
19	0.0501	22	s213	2665.09	1471.22	591.652	662.756	533.787	582.571	8948.95
20	0.0502	22	s213	2585.45	1837.66	1262.61	1045.69	707.404	409.429	11056.5
21	0.0498	22	s213	2655.27	1610.54	1084.17	951.822	823.83	627.143	11107.4
22	0.0488	22	s41	1189.09	1712.39	908.87	724.622	739.064	719.714	8901.77
23	0.0501	22	s41	2337.82	2468.68	1783.3	1314.49	1261.96	1144.86	15346.9
24	0.0511	22	s41	1962.55	1986.34	697.043	606.222	514.383	510.571	8514.51
25	0.0518	22	s9	3460.36	2555.32	981.913	994.489	882.043	771.143	13287.4
26	0.0512	22	s9	4173.82	3178.15	1883.48	1084.09	936.17	680.286	15720.6
27	0.0494	22	s9	2677.09	1610.54	679.304	773.689	655.319	370	9338.64
28	0.0488	22	s134	1905.82	5725.66	2784	1844.62	1675.57	226	19752.5
29	0.0481	22	s134	2470.91	6342.63	4344	2160.36	1933.96	223.429	23953.4
30	0.0501	22	s134	2332.36	6313.37	3078.26	1949.16	1972.77	1694.29	24905.6
31	0.0499	22	s29	943.636	869.463	368.348	476.089	580.766	538.857	5848.96
32	0.0497	22	s29	1044	727.805	701.217	494.222	457.191	367.429	5604.93
33	0.0505	22	s29	853.091	925.659	906.783	611.556	532.766	406	6397.73
34	0.0513	22	s171	602.182	610.732	305.739	593.422	318.298	130.857	4197.23
35	0.0496	22	s171	747.273	669.268	351.652	533.689	468.426	323.714	4953.54
36	0.0496	22	s171	1357.09	2369.17	1585.04	1171.56	1141.45	947.714	13004.3
37	0.0492	22	s12	1507.64	846.049	483.13	678.756	455.149	264.571	6312.52
38	0.0493	22	s12	2119.64	890.537	299.478	270.222	222.298	136	4836.91
39	0.0514	22	s12	4061.45	1255.8	604.174	803.556	602.213	560.286	10657.1
40	0.0487	22	s186	1078.91	1241.76	1266.78	1383.82	841.191	609.143	10639.6
41	0.0511	22	s186	770.182	1205.46	864	1109.69	788.085	421.429	8587.74
42	0.0517	22	s186	968.727	2102.24	1446.26	1201.42	633.872	638.286	10665.8
43	0.049	22	s124	1601.45	1692.49	482.087	577.422	407.149	418.857	7160.31
44	0.0507	22	s124	1843.64	1028.68	492.522	376.889	389.787	386.286	6047.65
45	0.0518	22	s124	4113.82	2982.63	1834.43	1224.89	1116.94	1026.57	16892.6
46	0.05	22	s222	521.455	586.146	400.696	565.689	700.255	545.714	5697.3
47	0.0516	22	s222	861.818	1093.07	1013.22	1356.09	855.489	767.714	10282.8
48	0.0503	22	s222	1347.27	1749.85	1684.17	1462.76	1520.34	1478.29	15166.8
49	0.0501	22	NA	164.727	309.854	132.522	148.622	120.17	100.857	1495.02
50	0.0498	22	NA	698.182	343.805	234.783	151.822	150.809	147.143	2328.14
51	0.0507	22	NA	751.636	363.707	255.652	168.889	173.277	199.429	2623.07
52	0.0518	26	s12	7898.55	5864.35	2714.67	1020.73	898.667	837.76	23012.6
53	0.0485	26	s12	6866.04	5254.96	2459.81	1093.82	791.667	707.2	20860
54	0.0509	26	s12	8471.49	4619.48	1993.52	648.727	965.667	691.84	20345.7
55	0.049	26	s132	3009.7	4794.78	3627.81	1830.18	1693.67	1393.6	23097.4
56	0.051	26	s132	2241.7	4430.61	3324.95	1800.73	1551.67	1359.04	21220.9
57	0.051	26	s132	2194.72	4897.04	5614.1	2129.09	1925.67	1591.36	26127.2
58	0.0496	26	s186	2782.98	3320.35	2711.24	1105.82	1210.67	922.24	16397.8
59	0.0504	26	s186	2358.13	2079.65	2026.67	325.818	992.667	836.8	11100.8
60	0.0506	26	s186	2865.7	3463.3	2474.67	1415.64	1234.67	913.6	17347.1
61	0.0496	26	s41	3028.09	2937.39	1850.67	1426.55	1525.67	1384.96	17917
62	0.0515	26	s41	2568.51	2452.17	1402.67	548.364	1062.67	861.76	11917.3
63	0.0519	26	s41	2663.49	2476.17	1777.52	934.545	1208.67	1175.68	14489.5
64	0.0492	26	s47	1495.15	2340.52	1864.38	548.364	1348.67	1072.96	12188.4
65	0.0519	26	s47	4138.21	5133.91	4041.52	2232.73	1863.67	1567.36	26873.9
66	0.0494	26	s47	3910.47	4930.43	3892.95	2125.82	1805.67	1483.84	25690.3
67	0.0519	26	s223	3031.15	3663.65	2363.81	1567.27	1338.67	1286.08	19009.9
68	0.0515	26	s223	3245.62	3717.91	2410.67	1572.73	1264.67	1148.8	18919.3
69	0.0486	26	s223	1746.38	1720.7	1270.1	367.273	1103.67	1023.04	10092.4
70	0.0512	26	s222	2307.06	2594.09	1506.67	1030.55	928.667	893.44	13143.7
71	0.0511	26	s222	2107.91	2150.61	1321.52	945.455	889.667	845.44	11886.6
72	0.0511	26	s222	1396.09	995.478	651.81	476.364	862.667	761.92	7721.64
73	0.0498	26	s9	5973.45	4323.13	2288.38	1530.18	-328.333	701.44	17921.7
74	0.0493	26	s9	4246.47	3019.83	2144.38	1331.64	1394.67	924.16	18043.2
75	0.0499	26	s9	3830.81	1781.22	1201.52	546.182	1164.67	727.36	12236.1
76	0.0506	26	s124	6117.45	4150.96	2960.38	1122.18	1375.67	1313.92	21974.5
77	0.0509	26	s124	5041.02	2166.26	1507.81	293.091	1074.67	757.12	13257.9
78	0.0506	26	s124	6617.87	5220.52	4079.24	1868.36	1583.67	1312.96	27316
79	0.0513	26	s2	4181.11	3539.48	1534.1	413.091	282.667	398.08	11855.4
80	0.0506	26	s2	7099.91	5733.91	1764.95	224.364	487.667	390.4	17028
81	0.0501	26	s2	5159.49	3323.48	1444.95	124	592.667	425.92	12337.1
82	0.0494	26	s213	3944.17	2670.26	1654.1	1386.18	1163.67	972.16	16698.7
83	0.051	26	s213	3929.87	2535.65	1641.52	1466.91	1254.67	940.48	16898.1
84	0.0482	26	s213	2554.21	1558.96	1250.67	386.909	884.667	719.68	9733.26
85	0.0506	26	s177	432	224.348	503.238	325.818	341.667	261.76	3343.89
86	0.0511	26	s177	720	570.783	722.667	1039.27	961.667	771.52	8597.64
87	0.0501	26	s177	756.766	851.478	812.952	1082.91	996.667	724.48	9112.22
88	0.0517	26	s17	6365.62	2814.26	1218.67	357.455	363.667	241.6	12681.4
89	0.0515	26	s17	2410.21	1338.78	873.524	282.182	240.667	228.16	6406.72
90	0.051	26	s17	6917.11	5646.26	1936.38	787.273	569.667	424.96	18850.8
91	0.049	26	s29	1304.17	825.391	742.095	328	394.667	443.2	5531.39
92	0.0508	26	s29	969.191	614.609	627.81	371.636	310.667	402.88	4753.61
93	0.0511	26	s29	1337.87	966.261	692.952	2069.09	1434.67	1136.32	14346.3
94	0.0518	26	s134	2258.04	6733.57	4108.95	2549.09	2110.67	1641.28	28251.7
95	0.0489	26	s134	2824.85	3278.61	2903.24	2361.45	2162.67	1770.88	23958.2
96	0.0506	26	s134	2028.26	1714.43	1296.38	1204	1900.67	1637.44	15727.3
97	0.0517	26	s171	2603.23	2415.65	1711.24	1303.27	1186.67	823.36	14660
98	0.0508	26	s171	2204.94	1883.48	1523.81	983.636	1133.67	856	12542.5
99	0.0512	26	s171	2486.81	1735.3	1681.52	750.182	1162.67	986.56	12452.6
100	0.0496	26	NA	561.702	242.087	235.81	203.636	233.667	136.96	2391.76
101	0.0516	26	NA	665.872	340.174	256.381	263.636	171.667	159.04	2714.75
102	0.0514	26	NA	573.957	461.217	244.952	222.182	169.667	158.08	2602.17
103	0.0506	18	s223	1630.58	2784.43	2408.53	1735.47	1473.19	1044.09	17064.5
104	0.0497	18	s223	1415.11	2640.43	2510.93	972.8	710.519	605.957	12117.8
105	0.0501	18	s223	1175.11	1649.3	1752.53	614.4	366.519	411.915	7977.01
106	0.0495	18	s17	3598.58	4237.41	4202.67	638.933	514.074	393.532	15770.7
107	0.0517	18	s17	3559.11	3871.57	3281.07	974.933	756.741	604.936	16359.9
108	0.0508	18	s17	4370.84	4751.14	3518.93	657.067	456.296	369.021	16262.7
109	0.0512	18	s124	4989.51	3184	2877.87	1417.6	1419.85	883.745	19911.4
110	0.05	18	s124	4945.78	3045.19	2865.07	1817.6	1665.19	897.021	21433.2
111	0.0496	18	s124	3835.38	3653.62	3634.13	1953.07	1465.19	1014.47	21941.6
112	0.0517	18	s41	2055.11	2380.97	2149.33	1329.07	1233.19	1142.13	15323.2
113	0.0514	18	s41	2027.38	2478.27	2251.73	1894.4	1689.19	1533.28	18885.5
114	0.0489	18	s41	1630.58	2007.35	1913.6	621.867	674.963	922.553	10612.2
115	0.0492	18	s213	1879.11	1692.11	1589.33	773.333	724.741	682.553	10295.1
116	0.0504	18	s213	2051.91	2091.68	1782.4	1111.47	998.519	957.277	13172
117	0.0488	18	s213	2056.18	1890.59	1576.53	937.6	910.519	846.979	11851.1
118	0.0496	18	s177	702.578	588.108	870.4	1131.73	742.519	613.106	8267.54
119	0.0506	18	s177	471.111	633.514	1169.07	697.6	447.407	312.851	5887.01
120	0.0511	18	s177	591.644	410.378	705.067	857.6	887.407	749.957	7554.62
121	0.052	18	s9	4311.11	3117.84	2422.4	1163.73	778.074	664.17	16227
122	0.051	18	s9	3662.58	3477.19	3139.2	1179.73	846.519	697.872	16906.9
123	0.489	18	s9	4112.71	2864.86	2141.87	1118.93	800.296	660.085	15397
124	0.497	18	s186	963.911	1847.78	1931.73	1380.27	1102.52	788.766	12666.8
125	0.051	18	s186	884.978	1885.41	2030.93	1437.87	1218.96	848	13248.8
126	0.501	18	s186	956.444	2146.16	2011.73	1403.73	1066.07	707.064	12871.8
127	0.514	18	s132	1209.24	3669.19	4030.93	1188.27	809.185	683.574	15459.7
128	0.0497	18	s132	1431.11	4184.22	4329.6	1319.47	912.296	741.787	17211.5
129	0.0514	18	s132	1736.18	4057.08	3932.8	1437.87	1001.19	839.83	17721.7
130	0.0514	18	s29	978.844	688	779.733	576	604.741	481.362	6346.78
131	0.0513	18	s29	975.644	614.054	792.533	508.8	448.296	398.638	5602.5
132	0.0486	18	s29	710.044	519.351	708.267	419.2	378.074	330.213	4611.84
133	0.0485	18	s171	621.511	2557.41	4088.53	1200	1024.3	955.234	14826.5
134	0.0514	18	s171	763.378	4566.92	5514.67	1441.07	1229.63	827.574	19282.6
135	0.0507	18	s171	953.244	3452.54	4779.73	1242.67	744.296	633.532	15669.2
136	0.0509	18	s47	1037.51	3590.05	3876.27	1629.87	1072.3	940.936	17419.9
137	0.0489	18	s47	1124.98	3269.62	3874.13	1617.07	1133.63	1023.66	17434.5
138	0.0484	18	s47	1020.44	3084.11	3456	1398.4	980.741	920.511	15558.3
139	0.0501	18	s222	1074.84	1203.03	1534.93	725.333	662.519	646.809	8607.46
140	0.0487	18	s222	816.711	1055.14	1310.93	729.6	520.296	627.404	7666.98
141	0.049	18	s222	638.578	856.649	1090.13	774.4	637.63	598.809	7381.44
142	0.0493	18	s2	3844.98	4721.3	4090.67	667.733	464.296	437.447	16463.6
143	0.0489	18	s2	3842.84	5119.57	4628.27	630.4	478.519	445.617	17330.1
144	0.0492	18	s2	1176.18	1842.59	1095.47	218.667	117.63	149.447	5304.39
145	0.0491	18	s12	4164.98	5114.38	2997.33	716.8	550.519	494.638	16517.4
146	0.0486	18	s12	3210.31	3784.65	3667.2	903.467	665.185	570.213	15843.4
147	0.0511	18	s12	4109.51	4996.32	4092.8	853.333	619.852	574.298	18146.9
148	0.0497	18	s134	1174.04	2174.7	2133.33	1362.13	1363.85	1452.6	15201.4
149	0.0493	18	s134	1175.11	1873.73	1921.07	1330.13	1431.41	1510.81	14844.7
150	0.051	18	s134	1172.98	1897.08	1881.6	1332.27	1288.3	1313.7	14152.5
151	0.0508	18	NA	472.178	593.297	325.333	167.467	171.852	145.362	2527.64
152	0.0498	18	NA	337.778	205.405	212.267	122.667	98.963	134.128	1589.63
153	0.0492	18	NA	443.378	252.108	233.6	131.2	116.741	106.553	1769.27

## Sheet: Biolog_Data_Utilized_Substrates
Temperature_C	Isolate_Code	Day	Well_ID	Replicates	Mean.590	SD.590
18	s12	0	SPL10	3	0.214	0.023
18	s12	1	SPL10	3	0.474	0.03
18	s12	2	SPL10	3	0.749	0.076
18	s12	3	SPL10	3	0.98	0.093
18	s12	5	SPL10	3	1.321	0.139
18	s12	7	SPL10	3	1.272	0.121
18	s12	10	SPL10	3	1.274	0.159
18	s12	0	SPL12	3	0.184	0.003
18	s12	1	SPL12	3	0.615	0.05
18	s12	2	SPL12	3	0.899	0.048
18	s12	3	SPL12	3	1.119	0.046
18	s12	5	SPL12	3	1.315	0.037
18	s12	7	SPL12	3	1.373	0.083
18	s12	10	SPL12	3	1.491	0.108
18	s12	0	SPL14	3	0.21	0.004
18	s12	1	SPL14	3	0.379	0.007
18	s12	2	SPL14	3	1.156	0.027
18	s12	3	SPL14	3	1.684	0.042
18	s12	5	SPL14	3	1.631	0.044
18	s12	7	SPL14	3	1.585	0.043
18	s12	10	SPL14	3	1.534	0.043
18	s12	0	SPL15	3	0.197	0.01
18	s12	1	SPL15	3	0.261	0.009
18	s12	2	SPL15	3	0.314	0.018
18	s12	3	SPL15	3	0.193	0.01
18	s12	5	SPL15	3	0.538	0.016
18	s12	7	SPL15	3	0.512	0.031
18	s12	10	SPL15	3	0.64	0.032
18	s12	0	SPL16	3	0.185	0.016
18	s12	1	SPL16	3	0.508	0.006
18	s12	2	SPL16	3	0.483	0.021
18	s12	3	SPL16	3	0.512	0.021
18	s12	5	SPL16	3	0.528	0.032
18	s12	7	SPL16	3	0.488	0.027
18	s12	10	SPL16	3	0.489	0.019
18	s12	0	SPL17	3	0.165	0.014
18	s12	1	SPL17	3	0.657	0.027
18	s12	2	SPL17	3	1.005	0.043
18	s12	3	SPL17	3	0.89	0.041
18	s12	5	SPL17	3	0.994	0.105
18	s12	7	SPL17	3	1.1	0.106
18	s12	10	SPL17	3	1.088	0.135
18	s12	0	SPL18	3	0.21	0.018
18	s12	1	SPL18	3	0.651	0.034
18	s12	2	SPL18	3	1.345	0.059
18	s12	3	SPL18	3	1.613	0.046
18	s12	5	SPL18	3	1.614	0.073
18	s12	7	SPL18	3	1.545	0.081
18	s12	10	SPL18	3	1.485	0.054
18	s12	0	SPL2	3	0.17	0.011
18	s12	1	SPL2	3	0.523	0.009
18	s12	2	SPL2	3	0.768	0.025
18	s12	3	SPL2	3	0.815	0.089
18	s12	5	SPL2	3	0.794	0.042
18	s12	7	SPL2	3	0.78	0.037
18	s12	10	SPL2	3	0.767	0.037
18	s12	0	SPL21	3	0.187	0.009
18	s12	1	SPL21	3	0.462	0.008
18	s12	2	SPL21	3	0.428	0.009
18	s12	3	SPL21	3	0.416	0.019
18	s12	5	SPL21	3	0.372	0.02
18	s12	7	SPL21	3	0.358	0.028
18	s12	10	SPL21	3	0.351	0.021
18	s12	0	SPL22	3	0.175	0.018
18	s12	1	SPL22	3	0.555	0.017
18	s12	2	SPL22	3	0.815	0.032
18	s12	3	SPL22	3	0.948	0.057
18	s12	5	SPL22	3	1.148	0.113
18	s12	7	SPL22	3	1.114	0.16
18	s12	10	SPL22	3	1.043	0.137
18	s12	0	SPL24	3	0.182	0.022
18	s12	1	SPL24	3	0.596	0.027
18	s12	2	SPL24	3	1.337	0.043
18	s12	3	SPL24	3	1.61	0.016
18	s12	5	SPL24	3	1.531	0.029
18	s12	7	SPL24	3	1.443	0.04
18	s12	10	SPL24	3	1.43	0.047
18	s12	0	SPL25	3	0.176	0.032
18	s12	1	SPL25	3	0.39	0.044
18	s12	2	SPL25	3	0.672	0.086
18	s12	3	SPL25	3	0.583	0.035
18	s12	5	SPL25	3	0.734	0.075
18	s12	7	SPL25	3	0.836	0.078
18	s12	10	SPL25	3	0.857	0.075
18	s12	0	SPL26	3	0.222	0.008
18	s12	1	SPL26	3	0.617	0.018
18	s12	2	SPL26	3	1.048	0.034
18	s12	3	SPL26	3	1.262	0.049
18	s12	5	SPL26	3	1.474	0.061
18	s12	7	SPL26	3	1.579	0.038
18	s12	10	SPL26	3	1.608	0.035
18	s12	0	SPL28	3	0.202	0.017
18	s12	1	SPL28	3	0.31	0.02
18	s12	2	SPL28	3	0.361	0.022
18	s12	3	SPL28	3	0.345	0.075
18	s12	5	SPL28	3	0.447	0.09
18	s12	7	SPL28	3	0.526	0.132
18	s12	10	SPL28	3	0.62	0.013
18	s12	0	SPL29	3	0.21	0.01
18	s12	1	SPL29	3	0.264	0.012
18	s12	2	SPL29	3	0.25	0.044
18	s12	3	SPL29	3	0.238	0.022
18	s12	5	SPL29	3	0.271	0.006
18	s12	7	SPL29	3	0.385	0.075
18	s12	10	SPL29	3	0.638	0.041
18	s12	0	SPL3	3	0.167	0.003
18	s12	1	SPL3	3	1.303	0.028
18	s12	2	SPL3	3	1.322	0.041
18	s12	3	SPL3	3	1.226	0.04
18	s12	5	SPL3	3	1.23	0.071
18	s12	7	SPL3	3	1.338	0.063
18	s12	10	SPL3	3	1.365	0.057
18	s12	0	SPL30	3	0.207	0.028
18	s12	1	SPL30	3	0.379	0.013
18	s12	2	SPL30	3	0.607	0.059
18	s12	3	SPL30	3	0.647	0.076
18	s12	5	SPL30	3	0.903	0.11
18	s12	7	SPL30	3	0.841	0.077
18	s12	10	SPL30	3	0.945	0.039
18	s12	0	SPL32	3	0.181	0.005
18	s12	1	SPL32	3	0.267	0.015
18	s12	2	SPL32	3	0.487	0.046
18	s12	3	SPL32	3	0.672	0.09
18	s12	5	SPL32	3	0.811	0.239
18	s12	7	SPL32	3	0.809	0.143
18	s12	10	SPL32	3	0.811	0.074
18	s12	0	SPL4	3	0.165	0.003
18	s12	1	SPL4	3	0.38	0.003
18	s12	2	SPL4	3	0.939	0.073
18	s12	3	SPL4	3	1.195	0.069
18	s12	5	SPL4	3	1.153	0.065
18	s12	7	SPL4	3	1.116	0.059
18	s12	10	SPL4	3	1.095	0.07
18	s124	0	SPL10	3	0.189	0.018
18	s124	1	SPL10	3	0.273	0.012
18	s124	2	SPL10	3	0.397	0.052
18	s124	3	SPL10	3	0.463	0.074
18	s124	5	SPL10	3	0.67	0.047
18	s124	7	SPL10	3	0.612	0.069
18	s124	10	SPL10	3	0.592	0.066
18	s124	0	SPL11	3	0.182	0.008
18	s124	1	SPL11	3	0.173	0.009
18	s124	2	SPL11	3	0.161	0.013
18	s124	3	SPL11	3	0.12	0.016
18	s124	5	SPL11	3	0.314	0.03
18	s124	7	SPL11	3	0.358	0.012
18	s124	10	SPL11	3	0.496	0.037
18	s124	0	SPL12	3	0.181	0.017
18	s124	1	SPL12	3	0.509	0.043
18	s124	2	SPL12	3	0.838	0.051
18	s124	3	SPL12	3	0.971	0.053
18	s124	5	SPL12	3	1.402	0.054
18	s124	7	SPL12	3	2.026	0.134
18	s124	10	SPL12	3	2.319	0.21
18	s124	0	SPL13	3	0.176	0.007
18	s124	1	SPL13	3	0.302	0.013
18	s124	2	SPL13	3	0.524	0.038
18	s124	3	SPL13	3	0.669	0.028
18	s124	5	SPL13	3	0.855	0.042
18	s124	7	SPL13	3	0.903	0.008
18	s124	10	SPL13	3	1.096	0.167
18	s124	0	SPL14	3	0.184	0.016
18	s124	1	SPL14	3	0.342	0.008
18	s124	2	SPL14	3	0.753	0.008
18	s124	3	SPL14	3	1.354	0.041
18	s124	5	SPL14	3	1.597	0.032
18	s124	7	SPL14	3	1.506	0.052
18	s124	10	SPL14	3	1.437	0.042
18	s124	0	SPL15	3	0.166	0.002
18	s124	1	SPL15	3	0.154	0.001
18	s124	2	SPL15	3	0.152	0.005
18	s124	3	SPL15	3	0.131	0.004
18	s124	5	SPL15	3	0.156	0.005
18	s124	7	SPL15	3	0.163	0.009
18	s124	10	SPL15	3	0.672	0.46
18	s124	0	SPL16	3	0.163	0.005
18	s124	1	SPL16	3	0.278	0.005
18	s124	2	SPL16	3	0.382	0.034
18	s124	3	SPL16	3	0.331	0.036
18	s124	5	SPL16	3	0.406	0.02
18	s124	7	SPL16	3	0.392	0.03
18	s124	10	SPL16	3	0.352	0.027
18	s124	0	SPL17	3	0.159	0.013
18	s124	1	SPL17	3	0.435	0.011
18	s124	2	SPL17	3	0.822	0.029
18	s124	3	SPL17	3	0.974	0.048
18	s124	5	SPL17	3	0.989	0.057
18	s124	7	SPL17	3	0.958	0.066
18	s124	10	SPL17	3	0.97	0.066
18	s124	0	SPL18	3	0.171	0.015
18	s124	1	SPL18	3	0.525	0.029
18	s124	2	SPL18	3	1.199	0.049
18	s124	3	SPL18	3	1.532	0.046
18	s124	5	SPL18	3	1.612	0.05
18	s124	7	SPL18	3	1.565	0.039
18	s124	10	SPL18	3	1.514	0.022
18	s124	0	SPL2	3	0.173	0.006
18	s124	1	SPL2	3	0.329	0.01
18	s124	2	SPL2	3	0.467	0.036
18	s124	3	SPL2	3	0.576	0.029
18	s124	5	SPL2	3	1.061	0.027
18	s124	7	SPL2	3	0.999	0.022
18	s124	10	SPL2	3	1.022	0.011
18	s124	0	SPL20	3	0.162	0.004
18	s124	1	SPL20	3	0.194	0.011
18	s124	2	SPL20	3	0.347	0.016
18	s124	3	SPL20	3	0.454	0.022
18	s124	5	SPL20	3	0.818	0.054
18	s124	7	SPL20	3	0.981	0.057
18	s124	10	SPL20	3	0.995	0.078
18	s124	0	SPL21	3	0.17	0.001
18	s124	1	SPL21	3	0.197	0.008
18	s124	2	SPL21	3	0.254	0.019
18	s124	3	SPL21	3	0.24	0.007
18	s124	5	SPL21	3	0.345	0.033
18	s124	7	SPL21	3	0.371	0.016
18	s124	10	SPL21	3	0.343	0.045
18	s124	0	SPL22	3	0.159	0.013
18	s124	1	SPL22	3	0.149	0.003
18	s124	2	SPL22	3	0.144	0.011
18	s124	3	SPL22	3	0.124	0.012
18	s124	5	SPL22	3	0.185	0.043
18	s124	7	SPL22	3	0.224	0.105
18	s124	10	SPL22	3	0.415	0.326
18	s124	0	SPL24	3	0.161	0.011
18	s124	1	SPL24	3	0.173	0.003
18	s124	2	SPL24	3	0.181	0.003
18	s124	3	SPL24	3	0.163	0.009
18	s124	5	SPL24	3	0.249	0.013
18	s124	7	SPL24	3	0.268	0.01
18	s124	10	SPL24	3	0.307	0.017
18	s124	0	SPL25	3	0.16	0.025
18	s124	1	SPL25	3	0.236	0.008
18	s124	2	SPL25	3	0.434	0.039
18	s124	3	SPL25	3	0.689	0.056
18	s124	5	SPL25	3	1.451	0.155
18	s124	7	SPL25	3	1.867	0.177
18	s124	10	SPL25	3	1.971	0.195
18	s124	0	SPL26	3	0.197	0.014
18	s124	1	SPL26	3	0.584	0.009
18	s124	2	SPL26	3	1.35	0.015
18	s124	3	SPL26	3	1.978	0.056
18	s124	5	SPL26	3	2.602	0.042
18	s124	7	SPL26	3	2.758	0.029
18	s124	10	SPL26	3	2.764	0.027
18	s124	0	SPL28	3	0.193	0.006
18	s124	1	SPL28	3	0.535	0.032
18	s124	2	SPL28	3	0.739	0.107
18	s124	3	SPL28	3	1.134	0.032
18	s124	5	SPL28	3	1.492	0.098
18	s124	7	SPL28	3	1.5	0.127
18	s124	10	SPL28	3	1.489	0.118
18	s124	0	SPL29	3	0.177	0.019
18	s124	1	SPL29	3	0.189	0.01
18	s124	2	SPL29	3	0.207	0.01
18	s124	3	SPL29	3	0.194	0.021
18	s124	5	SPL29	3	0.333	0.021
18	s124	7	SPL29	3	0.357	0.007
18	s124	10	SPL29	3	0.398	0.019
18	s124	0	SPL3	3	0.16	0.004
18	s124	1	SPL3	3	0.592	0.087
18	s124	2	SPL3	3	1.38	0.145
18	s124	3	SPL3	3	1.469	0.157
18	s124	5	SPL3	3	1.5	0.132
18	s124	7	SPL3	3	1.551	0.105
18	s124	10	SPL3	3	1.861	0.21
18	s124	0	SPL30	3	0.171	0.019
18	s124	1	SPL30	3	0.202	0.01
18	s124	2	SPL30	3	0.253	0.029
18	s124	3	SPL30	3	0.269	0.048
18	s124	5	SPL30	3	0.466	0.018
18	s124	7	SPL30	3	0.627	0.034
18	s124	10	SPL30	3	0.694	0.036
18	s124	0	SPL32	3	0.154	0.014
18	s124	1	SPL32	3	0.181	0.017
18	s124	2	SPL32	3	0.281	0.056
18	s124	3	SPL32	3	0.397	0.082
18	s124	5	SPL32	3	0.7	0.089
18	s124	7	SPL32	3	0.773	0.104
18	s124	10	SPL32	3	0.765	0.082
18	s124	0	SPL4	3	0.163	0.007
18	s124	1	SPL4	3	0.414	0.007
18	s124	2	SPL4	3	0.525	0.026
18	s124	3	SPL4	3	0.572	0.012
18	s124	5	SPL4	3	1.076	0.046
18	s124	7	SPL4	3	1.114	0.141
18	s124	10	SPL4	3	1.072	0.123
18	s124	0	SPL7	3	0.175	0.012
18	s124	1	SPL7	3	0.158	0.006
18	s124	2	SPL7	3	0.152	0.011
18	s124	3	SPL7	3	0.115	0.012
18	s124	5	SPL7	3	0.861	0.013
18	s124	7	SPL7	3	1.604	0.068
18	s124	10	SPL7	3	1.994	0.088
18	s124	0	SPL9	3	0.168	0.022
18	s124	1	SPL9	3	0.167	0.006
18	s124	2	SPL9	3	0.149	0.01
18	s124	3	SPL9	3	0.118	0.021
18	s124	5	SPL9	3	0.162	0.009
18	s124	7	SPL9	3	0.25	0.117
18	s124	10	SPL9	3	1.004	0.753
18	s132	0	SPL10	3	0.209	0.026
18	s132	1	SPL10	3	0.191	0.01
18	s132	2	SPL10	3	0.206	0.004
18	s132	3	SPL10	3	0.286	0.012
18	s132	5	SPL10	3	0.574	0.007
18	s132	7	SPL10	3	0.78	0.007
18	s132	10	SPL10	3	1.099	0.026
18	s132	0	SPL15	3	0.192	0.008
18	s132	1	SPL15	3	0.18	0.005
18	s132	2	SPL15	3	0.175	0.002
18	s132	3	SPL15	3	0.176	0.002
18	s132	5	SPL15	3	0.172	0.001
18	s132	7	SPL15	3	0.177	0.003
18	s132	10	SPL15	3	0.426	0.223
18	s132	0	SPL18	3	0.191	0.004
18	s132	1	SPL18	3	0.179	0.001
18	s132	2	SPL18	3	0.233	0.006
18	s132	3	SPL18	3	0.326	0.009
18	s132	5	SPL18	3	0.69	0.042
18	s132	7	SPL18	3	0.966	0.029
18	s132	10	SPL18	3	1.305	0.044
18	s132	0	SPL2	3	0.196	0.002
18	s132	1	SPL2	3	0.229	0.003
18	s132	2	SPL2	3	0.315	0.004
18	s132	3	SPL2	3	0.386	0.007
18	s132	5	SPL2	3	0.52	0.025
18	s132	7	SPL2	3	0.672	0.028
18	s132	10	SPL2	3	0.9	0.02
18	s132	0	SPL20	3	0.181	0.01
18	s132	1	SPL20	3	0.162	0.007
18	s132	2	SPL20	3	0.151	0.005
18	s132	3	SPL20	3	0.164	0.008
18	s132	5	SPL20	3	0.211	0.008
18	s132	7	SPL20	3	0.267	0.012
18	s132	10	SPL20	3	0.348	0.015
18	s132	0	SPL24	3	0.203	0.018
18	s132	1	SPL24	3	0.185	0.008
18	s132	2	SPL24	3	0.201	0.005
18	s132	3	SPL24	3	0.317	0.012
18	s132	5	SPL24	3	0.575	0.015
18	s132	7	SPL24	3	0.834	0.021
18	s132	10	SPL24	3	1.25	0.102
18	s132	0	SPL26	3	0.203	0.02
18	s132	1	SPL26	3	0.19	0.009
18	s132	2	SPL26	3	0.204	0.008
18	s132	3	SPL26	3	0.244	0.023
18	s132	5	SPL26	3	0.38	0.045
18	s132	7	SPL26	3	0.544	0.031
18	s132	10	SPL26	3	0.804	0.03
18	s132	0	SPL3	3	0.206	0.011
18	s132	1	SPL3	3	0.168	0.005
18	s132	2	SPL3	3	0.511	0.045
18	s132	3	SPL3	3	0.824	0.067
18	s132	5	SPL3	3	0.964	0.043
18	s132	7	SPL3	3	1.041	0.027
18	s132	10	SPL3	3	1.162	0.018
18	s132	0	SPL30	3	0.208	0.017
18	s132	1	SPL30	3	0.205	0.013
18	s132	2	SPL30	3	0.227	0.006
18	s132	3	SPL30	3	0.279	0.029
18	s132	5	SPL30	3	0.485	0.008
18	s132	7	SPL30	3	0.549	0.036
18	s132	10	SPL30	3	0.583	0.049
18	s132	0	SPL4	3	0.191	0.006
18	s132	1	SPL4	3	0.151	0.005
18	s132	2	SPL4	3	0.169	0.007
18	s132	3	SPL4	3	0.211	0.015
18	s132	5	SPL4	3	0.332	0.009
18	s132	7	SPL4	3	0.468	0.012
18	s132	10	SPL4	3	0.637	0.01
18	s132	0	SPL6	3	0.189	0.005
18	s132	1	SPL6	3	0.22	0.007
18	s132	2	SPL6	3	0.35	0.011
18	s132	3	SPL6	3	0.437	0.015
18	s132	5	SPL6	3	0.724	0.06
18	s132	7	SPL6	3	0.995	0.131
18	s132	10	SPL6	3	1.197	0.087
18	s132	0	SPL7	3	0.2	0.015
18	s132	1	SPL7	3	0.214	0.014
18	s132	2	SPL7	3	0.369	0.012
18	s132	3	SPL7	3	0.519	0.057
18	s132	5	SPL7	3	0.77	0.056
18	s132	7	SPL7	3	0.942	0.099
18	s132	10	SPL7	3	1.013	0.13
18	s132	0	SPL8	3	0.213	0.002
18	s132	1	SPL8	3	0.198	0.017
18	s132	2	SPL8	3	0.35	0.063
18	s132	3	SPL8	3	0.519	0.063
18	s132	5	SPL8	3	0.86	0.029
18	s132	7	SPL8	3	1.139	0.013
18	s132	10	SPL8	3	1.436	0.053
18	s134	0	SPL13	3	0.205	0.02
18	s134	1	SPL13	3	0.255	0.008
18	s134	2	SPL13	3	0.286	0.007
18	s134	3	SPL13	3	0.249	0.006
18	s134	5	SPL13	3	0.348	0.011
18	s134	7	SPL13	3	0.32	0.002
18	s134	10	SPL13	3	0.331	0.009
18	s134	0	SPL18	3	0.193	0.002
18	s134	1	SPL18	3	0.226	0.002
18	s134	2	SPL18	3	0.282	0.007
18	s134	3	SPL18	3	0.296	0.014
18	s134	5	SPL18	3	0.548	0.028
18	s134	7	SPL18	3	0.627	0.046
18	s134	10	SPL18	3	0.719	0.031
18	s134	0	SPL26	3	0.208	0.019
18	s134	1	SPL26	3	0.436	0.013
18	s134	2	SPL26	3	0.489	0.015
18	s134	3	SPL26	3	0.424	0.005
18	s134	5	SPL26	3	0.569	0.016
18	s134	7	SPL26	3	0.591	0.01
18	s134	10	SPL26	3	0.658	0.021
18	s134	0	SPL3	3	0.194	0.003
18	s134	1	SPL3	3	0.347	0.064
18	s134	2	SPL3	3	0.788	0.216
18	s134	3	SPL3	3	0.945	0.307
18	s134	5	SPL3	3	0.889	0.277
18	s134	7	SPL3	3	0.766	0.157
18	s134	10	SPL3	3	0.671	0.083
18	s134	0	SPL5	3	0.224	0.011
18	s134	1	SPL5	3	0.432	0.01
18	s134	2	SPL5	3	0.623	0.017
18	s134	3	SPL5	3	0.608	0.03
18	s134	5	SPL5	3	0.758	0.018
18	s134	7	SPL5	3	0.8	0.033
18	s134	10	SPL5	3	0.902	0.046
18	s134	0	SPL7	3	0.197	0.004
18	s134	1	SPL7	3	0.556	0.004
18	s134	2	SPL7	3	0.604	0.012
18	s134	3	SPL7	3	0.573	0.038
18	s134	5	SPL7	3	0.735	0.013
18	s134	7	SPL7	3	0.762	0.022
18	s134	10	SPL7	3	0.835	0.022
18	s134	0	SPL8	3	0.205	0.016
18	s134	1	SPL8	3	0.562	0.047
18	s134	2	SPL8	3	0.606	0.028
18	s134	3	SPL8	3	0.575	0.015
18	s134	5	SPL8	3	0.746	0.03
18	s134	7	SPL8	3	0.704	0.044
18	s134	10	SPL8	3	0.731	0.043
18	s134	0	SPL9	3	0.188	0.005
18	s134	1	SPL9	3	0.561	0.016
18	s134	2	SPL9	3	0.555	0.022
18	s134	3	SPL9	3	0.523	0.03
18	s134	5	SPL9	3	0.673	0.01
18	s134	7	SPL9	3	0.603	0.011
18	s134	10	SPL9	3	0.596	0.005
18	s17	0	SPL10	3	0.176	0.028
18	s17	1	SPL10	3	0.687	0.018
18	s17	2	SPL10	3	1.219	0.029
18	s17	3	SPL10	3	1.493	0.012
18	s17	5	SPL10	3	1.586	0.06
18	s17	7	SPL10	3	1.579	0.056
18	s17	10	SPL10	3	1.615	0.054
18	s17	0	SPL12	3	0.159	0.001
18	s17	1	SPL12	3	0.965	0.033
18	s17	2	SPL12	3	1.45	0.048
18	s17	3	SPL12	3	1.625	0.095
18	s17	5	SPL12	3	2.135	0.144
18	s17	7	SPL12	3	2.17	0.126
18	s17	10	SPL12	3	2.237	0.129
18	s17	0	SPL13	3	0.162	0.006
18	s17	1	SPL13	3	1.015	0.035
18	s17	2	SPL13	3	1.466	0.106
18	s17	3	SPL13	3	1.5	0.113
18	s17	5	SPL13	3	1.533	0.124
18	s17	7	SPL13	3	1.584	0.135
18	s17	10	SPL13	3	1.588	0.144
18	s17	0	SPL15	3	0.159	0.001
18	s17	1	SPL15	3	1.134	0.031
18	s17	2	SPL15	3	1.162	0.029
18	s17	3	SPL15	3	1.193	0.026
18	s17	5	SPL15	3	1.193	0.018
18	s17	7	SPL15	3	1.221	0.016
18	s17	10	SPL15	3	1.222	0.015
18	s17	0	SPL16	3	0.157	0.006
18	s17	1	SPL16	3	0.611	0.031
18	s17	2	SPL16	3	0.623	0.03
18	s17	3	SPL16	3	0.625	0.03
18	s17	5	SPL16	3	0.63	0.032
18	s17	7	SPL16	3	0.631	0.034
18	s17	10	SPL16	3	0.647	0.021
18	s17	0	SPL17	3	0.149	0.004
18	s17	1	SPL17	3	0.546	0.023
18	s17	2	SPL17	3	1.219	0.04
18	s17	3	SPL17	3	1.684	0.073
18	s17	5	SPL17	3	2.152	0.065
18	s17	7	SPL17	3	2.165	0.07
18	s17	10	SPL17	3	2.237	0.098
18	s17	0	SPL18	3	0.164	0.004
18	s17	1	SPL18	3	0.649	0.003
18	s17	2	SPL18	3	1.08	0.039
18	s17	3	SPL18	3	1.065	0.049
18	s17	5	SPL18	3	1.017	0.045
18	s17	7	SPL18	3	1.056	0.054
18	s17	10	SPL18	3	1.064	0.051
18	s17	0	SPL2	3	0.161	0.003
18	s17	1	SPL2	3	0.346	0.018
18	s17	2	SPL2	3	0.963	0.055
18	s17	3	SPL2	3	1.079	0.069
18	s17	5	SPL2	3	1.045	0.048
18	s17	7	SPL2	3	1.064	0.075
18	s17	10	SPL2	3	1.072	0.056
18	s17	0	SPL24	3	0.157	0.004
18	s17	1	SPL24	3	0.168	0.006
18	s17	2	SPL24	3	0.229	0.01
18	s17	3	SPL24	3	0.243	0.011
18	s17	5	SPL24	3	0.359	0.015
18	s17	7	SPL24	3	0.618	0.133
18	s17	10	SPL24	3	0.984	0.055
18	s17	0	SPL28	3	0.16	0.002
18	s17	1	SPL28	3	0.178	0.005
18	s17	2	SPL28	3	0.228	0.003
18	s17	3	SPL28	3	0.238	0.009
18	s17	5	SPL28	3	0.294	0.003
18	s17	7	SPL28	3	0.358	0.022
18	s17	10	SPL28	3	0.486	0.107
18	s17	0	SPL30	3	0.162	0.009
18	s17	1	SPL30	3	0.219	0.003
18	s17	2	SPL30	3	0.376	0.045
18	s17	3	SPL30	3	0.407	0.027
18	s17	5	SPL30	3	0.527	0.039
18	s17	7	SPL30	3	0.571	0.032
18	s17	10	SPL30	3	0.636	0.025
18	s17	0	SPL7	3	0.161	0.004
18	s17	1	SPL7	3	0.885	0.014
18	s17	2	SPL7	3	1.649	0.032
18	s17	3	SPL7	3	2.004	0.024
18	s17	5	SPL7	3	2.167	0.025
18	s17	7	SPL7	3	2.218	0.032
18	s17	10	SPL7	3	2.273	0.032
18	s17	0	SPL9	3	0.167	0.022
18	s17	1	SPL9	3	0.418	0.044
18	s17	2	SPL9	3	1.35	0.055
18	s17	3	SPL9	3	1.671	0.077
18	s17	5	SPL9	3	1.666	0.096
18	s17	7	SPL9	3	1.691	0.107
18	s17	10	SPL9	3	1.72	0.09
18	s171	0	SPL10	3	0.194	0.005
18	s171	1	SPL10	3	0.209	0.024
18	s171	2	SPL10	3	0.253	0.032
18	s171	3	SPL10	3	0.348	0.064
18	s171	5	SPL10	3	0.624	0.159
18	s171	7	SPL10	3	0.632	0.13
18	s171	10	SPL10	3	0.668	0.123
18	s171	0	SPL11	3	0.181	0.003
18	s171	1	SPL11	3	0.173	0.013
18	s171	2	SPL11	3	0.183	0
18	s171	3	SPL11	3	0.193	0.04
18	s171	5	SPL11	3	0.277	0.233
18	s171	7	SPL11	3	0.327	0.325
18	s171	10	SPL11	3	0.372	0.365
18	s171	0	SPL12	3	0.189	0.002
18	s171	1	SPL12	3	0.199	0.017
18	s171	2	SPL12	3	0.287	0.09
18	s171	3	SPL12	3	0.666	0.055
18	s171	5	SPL12	3	0.867	0.282
18	s171	7	SPL12	3	1.171	0.564
18	s171	10	SPL12	3	1.312	0.352
18	s171	0	SPL13	3	0.184	0.01
18	s171	1	SPL13	3	0.169	0.005
18	s171	2	SPL13	3	0.278	0.038
18	s171	3	SPL13	3	0.738	0.179
18	s171	5	SPL13	3	1.116	0.214
18	s171	7	SPL13	3	1.229	0.256
18	s171	10	SPL13	3	1.305	0.251
18	s171	0	SPL15	3	0.175	0.006
18	s171	1	SPL15	3	0.152	0.007
18	s171	2	SPL15	3	0.148	0.006
18	s171	3	SPL15	3	0.324	0.267
18	s171	5	SPL15	3	0.47	0.575
18	s171	7	SPL15	3	0.471	0.578
18	s171	10	SPL15	3	0.458	0.559
18	s171	0	SPL16	3	0.183	0.008
18	s171	1	SPL16	3	0.159	0.009
18	s171	2	SPL16	3	0.253	0.046
18	s171	3	SPL16	3	0.348	0.03
18	s171	5	SPL16	3	0.429	0.136
18	s171	7	SPL16	3	0.46	0.176
18	s171	10	SPL16	3	0.475	0.208
18	s171	0	SPL17	3	0.178	0.002
18	s171	1	SPL17	3	0.176	0.002
18	s171	2	SPL17	3	0.246	0.073
18	s171	3	SPL17	3	0.486	0.277
18	s171	5	SPL17	3	0.786	0.517
18	s171	7	SPL17	3	0.836	0.537
18	s171	10	SPL17	3	1.198	0.153
18	s171	0	SPL18	3	0.181	0.003
18	s171	1	SPL18	3	0.168	0.013
18	s171	2	SPL18	3	0.251	0.069
18	s171	3	SPL18	3	0.518	0.222
18	s171	5	SPL18	3	0.918	0.143
18	s171	7	SPL18	3	0.938	0.173
18	s171	10	SPL18	3	0.961	0.169
18	s171	0	SPL2	3	0.185	0.01
18	s171	1	SPL2	3	0.193	0.005
18	s171	2	SPL2	3	0.234	0.025
18	s171	3	SPL2	3	0.433	0.061
18	s171	5	SPL2	3	0.732	0.104
18	s171	7	SPL2	3	0.767	0.067
18	s171	10	SPL2	3	0.801	0.037
18	s171	0	SPL20	3	0.178	0.006
18	s171	1	SPL20	3	0.157	0.015
18	s171	2	SPL20	3	0.162	0.023
18	s171	3	SPL20	3	0.177	0.022
18	s171	5	SPL20	3	0.3	0.153
18	s171	7	SPL20	3	0.37	0.217
18	s171	10	SPL20	3	0.452	0.282
18	s171	0	SPL22	3	0.174	0.002
18	s171	1	SPL22	3	0.155	0.012
18	s171	2	SPL22	3	0.216	0.12
18	s171	3	SPL22	3	0.353	0.296
18	s171	5	SPL22	3	0.48	0.585
18	s171	7	SPL22	3	0.622	0.833
18	s171	10	SPL22	3	0.836	0.822
18	s171	0	SPL25	3	0.178	0.001
18	s171	1	SPL25	3	0.168	0.007
18	s171	2	SPL25	3	0.186	0.037
18	s171	3	SPL25	3	0.245	0.143
18	s171	5	SPL25	3	0.353	0.368
18	s171	7	SPL25	3	0.421	0.492
18	s171	10	SPL25	3	0.636	0.547
18	s171	0	SPL26	3	0.176	0.001
18	s171	1	SPL26	3	0.17	0.003
18	s171	2	SPL26	3	0.312	0.151
18	s171	3	SPL26	3	0.582	0.162
18	s171	5	SPL26	3	1.248	0.3
18	s171	7	SPL26	3	1.484	0.518
18	s171	10	SPL26	3	1.785	0.686
18	s171	0	SPL28	3	0.183	0.006
18	s171	1	SPL28	3	0.166	0.007
18	s171	2	SPL28	3	0.189	0.016
18	s171	3	SPL28	3	0.201	0.026
18	s171	5	SPL28	3	0.195	0.05
18	s171	7	SPL28	3	0.25	0.115
18	s171	10	SPL28	3	0.388	0.229
18	s171	0	SPL29	3	0.181	0.006
18	s171	1	SPL29	3	0.162	0.004
18	s171	2	SPL29	3	0.179	0.008
18	s171	3	SPL29	3	0.19	0.021
18	s171	5	SPL29	3	0.209	0.035
18	s171	7	SPL29	3	0.251	0.072
18	s171	10	SPL29	3	0.321	0.129
18	s171	0	SPL3	3	0.194	0.024
18	s171	1	SPL3	3	0.233	0.059
18	s171	2	SPL3	3	0.257	0.06
18	s171	3	SPL3	3	0.264	0.056
18	s171	5	SPL3	3	0.281	0.068
18	s171	7	SPL3	3	0.301	0.074
18	s171	10	SPL3	3	0.662	0.123
18	s171	0	SPL30	3	0.182	0.008
18	s171	1	SPL30	3	0.16	0.007
18	s171	2	SPL30	3	0.18	0.032
18	s171	3	SPL30	3	0.231	0.05
18	s171	5	SPL30	3	0.308	0.135
18	s171	7	SPL30	3	0.366	0.192
18	s171	10	SPL30	3	0.448	0.306
18	s171	0	SPL32	3	0.187	0.01
18	s171	1	SPL32	3	0.159	0.009
18	s171	2	SPL32	3	0.186	0.017
18	s171	3	SPL32	3	0.253	0.048
18	s171	5	SPL32	3	0.489	0.258
18	s171	7	SPL32	3	0.578	0.359
18	s171	10	SPL32	3	0.637	0.405
18	s171	0	SPL4	3	0.192	0.012
18	s171	1	SPL4	3	0.199	0.015
18	s171	2	SPL4	3	0.222	0.019
18	s171	3	SPL4	3	0.254	0.019
18	s171	5	SPL4	3	0.217	0.012
18	s171	7	SPL4	3	0.229	0.006
18	s171	10	SPL4	3	0.467	0.379
18	s171	0	SPL6	3	0.198	0.035
18	s171	1	SPL6	3	0.175	0.009
18	s171	2	SPL6	3	0.189	0.003
18	s171	3	SPL6	3	0.212	0.023
18	s171	5	SPL6	3	0.233	0.036
18	s171	7	SPL6	3	0.284	0.092
18	s171	10	SPL6	3	0.319	0.149
18	s171	0	SPL7	3	0.195	0.021
18	s171	1	SPL7	3	0.179	0.012
18	s171	2	SPL7	3	0.195	0.003
18	s171	3	SPL7	3	0.378	0.321
18	s171	5	SPL7	3	0.563	0.641
18	s171	7	SPL7	3	0.61	0.708
18	s171	10	SPL7	3	0.645	0.739
18	s171	0	SPL8	3	0.193	0.008
18	s171	1	SPL8	3	0.18	0.007
18	s171	2	SPL8	3	0.291	0.109
18	s171	3	SPL8	3	0.599	0.342
18	s171	5	SPL8	3	0.767	0.411
18	s171	7	SPL8	3	1.168	0.703
18	s171	10	SPL8	3	1.517	0.952
18	s2	0	SPL10	3	0.183	0.013
18	s2	1	SPL10	3	0.687	0.032
18	s2	2	SPL10	3	1.269	0.046
18	s2	3	SPL10	3	1.562	0.029
18	s2	5	SPL10	3	1.763	0.036
18	s2	7	SPL10	3	1.714	0.031
18	s2	10	SPL10	3	1.71	0.047
18	s2	0	SPL11	3	0.196	0.018
18	s2	1	SPL11	3	0.151	0.022
18	s2	2	SPL11	3	0.178	0.029
18	s2	3	SPL11	3	0.182	0.028
18	s2	5	SPL11	3	0.333	0.314
18	s2	7	SPL11	3	0.447	0.558
18	s2	10	SPL11	3	0.49	0.665
18	s2	0	SPL12	3	0.168	0.005
18	s2	1	SPL12	3	1.068	0.028
18	s2	2	SPL12	3	1.686	0.045
18	s2	3	SPL12	3	1.859	0.051
18	s2	5	SPL12	3	2.446	0.11
18	s2	7	SPL12	3	2.465	0.095
18	s2	10	SPL12	3	2.572	0.084
18	s2	0	SPL13	3	0.179	0.014
18	s2	1	SPL13	3	1.058	0.05
18	s2	2	SPL13	3	1.544	0.086
18	s2	3	SPL13	3	1.56	0.076
18	s2	5	SPL13	3	1.687	0.07
18	s2	7	SPL13	3	1.653	0.094
18	s2	10	SPL13	3	1.651	0.099
18	s2	0	SPL15	3	0.183	0.01
18	s2	1	SPL15	3	1.232	0.033
18	s2	2	SPL15	3	1.219	0.036
18	s2	3	SPL15	3	1.226	0.026
18	s2	5	SPL15	3	1.33	0.011
18	s2	7	SPL15	3	1.228	0.035
18	s2	10	SPL15	3	1.231	0.017
18	s2	0	SPL16	3	0.177	0.009
18	s2	1	SPL16	3	0.628	0.079
18	s2	2	SPL16	3	0.639	0.078
18	s2	3	SPL16	3	0.657	0.087
18	s2	5	SPL16	3	0.709	0.085
18	s2	7	SPL16	3	0.661	0.09
18	s2	10	SPL16	3	0.67	0.08
18	s2	0	SPL17	3	0.174	0.006
18	s2	1	SPL17	3	0.587	0.061
18	s2	2	SPL17	3	1.258	0.06
18	s2	3	SPL17	3	1.789	0.034
18	s2	5	SPL17	3	2.336	0.067
18	s2	7	SPL17	3	2.338	0.109
18	s2	10	SPL17	3	2.317	0.118
18	s2	0	SPL18	3	0.186	0.015
18	s2	1	SPL18	3	0.689	0.044
18	s2	2	SPL18	3	1.15	0.058
18	s2	3	SPL18	3	1.176	0.065
18	s2	5	SPL18	3	1.213	0.051
18	s2	7	SPL18	3	1.184	0.063
18	s2	10	SPL18	3	1.177	0.052
18	s2	0	SPL2	3	0.191	0.003
18	s2	1	SPL2	3	0.44	0.027
18	s2	2	SPL2	3	1.103	0.049
18	s2	3	SPL2	3	1.211	0.104
18	s2	5	SPL2	3	1.299	0.122
18	s2	7	SPL2	3	1.296	0.153
18	s2	10	SPL2	3	1.236	0.189
18	s2	0	SPL22	3	0.18	0.005
18	s2	1	SPL22	3	0.171	0.004
18	s2	2	SPL22	3	0.173	0.009
18	s2	3	SPL22	3	0.244	0.156
18	s2	5	SPL22	3	0.506	0.54
18	s2	7	SPL22	3	0.659	0.879
18	s2	10	SPL22	3	0.82	1.17
18	s2	0	SPL24	3	0.208	0.006
18	s2	1	SPL24	3	0.19	0.006
18	s2	2	SPL24	3	0.237	0.01
18	s2	3	SPL24	3	0.245	0.018
18	s2	5	SPL24	3	0.373	0.007
18	s2	7	SPL24	3	0.416	0.047
18	s2	10	SPL24	3	0.648	0.037
18	s2	0	SPL25	3	0.171	0.01
18	s2	1	SPL25	3	0.171	0.015
18	s2	2	SPL25	3	0.188	0.014
18	s2	3	SPL25	3	0.179	0.016
18	s2	5	SPL25	3	0.373	0.34
18	s2	7	SPL25	3	0.484	0.531
18	s2	10	SPL25	3	0.673	0.904
18	s2	0	SPL30	3	0.184	0.016
18	s2	1	SPL30	3	0.282	0.031
18	s2	2	SPL30	3	0.624	0.023
18	s2	3	SPL30	3	0.693	0.072
18	s2	5	SPL30	3	0.939	0.076
18	s2	7	SPL30	3	0.896	0.072
18	s2	10	SPL30	3	0.957	0.026
18	s2	0	SPL7	3	0.172	0.006
18	s2	1	SPL7	3	0.895	0.052
18	s2	2	SPL7	3	1.808	0.005
18	s2	3	SPL7	3	2.342	0.014
18	s2	5	SPL7	3	2.388	0.063
18	s2	7	SPL7	3	2.394	0.062
18	s2	10	SPL7	3	2.418	0.077
18	s2	0	SPL9	3	0.177	0.014
18	s2	1	SPL9	3	0.432	0.024
18	s2	2	SPL9	3	1.455	0.023
18	s2	3	SPL9	3	1.848	0.057
18	s2	5	SPL9	3	1.9	0.096
18	s2	7	SPL9	3	1.886	0.103
18	s2	10	SPL9	3	1.861	0.1
18	s213	0	SPL10	3	0.17	0.019
18	s213	1	SPL10	3	0.244	0.023
18	s213	2	SPL10	3	0.256	0.048
18	s213	3	SPL10	3	0.252	0.025
18	s213	5	SPL10	3	0.183	0.028
18	s213	7	SPL10	3	0.287	0.009
18	s213	10	SPL10	3	0.504	0.065
18	s213	0	SPL12	3	0.159	0.014
18	s213	1	SPL12	3	0.24	0.021
18	s213	2	SPL12	3	0.246	0.043
18	s213	3	SPL12	3	0.256	0.03
18	s213	5	SPL12	3	0.193	0.063
18	s213	7	SPL12	3	0.439	0.018
18	s213	10	SPL12	3	0.813	0.078
18	s213	0	SPL2	3	0.184	0.024
18	s213	1	SPL2	3	0.194	0.015
18	s213	2	SPL2	3	0.198	0.015
18	s213	3	SPL2	3	0.218	0.01
18	s213	5	SPL2	3	0.156	0.033
18	s213	7	SPL2	3	0.287	0.027
18	s213	10	SPL2	3	0.32	0.029
18	s213	0	SPL3	3	0.16	0.002
18	s213	1	SPL3	3	0.217	0.037
18	s213	2	SPL3	3	0.255	0.05
18	s213	3	SPL3	3	0.254	0.064
18	s213	5	SPL3	3	0.24	0.053
18	s213	7	SPL3	3	0.311	0.062
18	s213	10	SPL3	3	0.346	0.055
18	s213	0	SPL8	3	0.181	0.015
18	s213	1	SPL8	3	0.235	0.01
18	s213	2	SPL8	3	0.221	0.014
18	s213	3	SPL8	3	0.242	0.056
18	s213	5	SPL8	3	0.123	0.024
18	s213	7	SPL8	3	0.163	0.029
18	s213	10	SPL8	3	0.904	0.087
18	s223	0	SPL3	3	0.198	0.006
18	s223	1	SPL3	3	0.243	0.005
18	s223	2	SPL3	3	0.273	0.007
18	s223	3	SPL3	3	0.263	0.009
18	s223	5	SPL3	3	0.344	0.012
18	s223	7	SPL3	3	0.402	0.007
18	s223	10	SPL3	3	0.412	0.019
18	s223	0	SPL4	3	0.185	0.002
18	s223	1	SPL4	3	0.227	0.001
18	s223	2	SPL4	3	0.284	0.008
18	s223	3	SPL4	3	0.275	0.011
18	s223	5	SPL4	3	0.381	0.018
18	s223	7	SPL4	3	0.442	0.017
18	s223	10	SPL4	3	0.484	0.033
18	s29	0	SPL2	3	0.161	0.004
18	s29	1	SPL2	3	0.259	0.004
18	s29	2	SPL2	3	0.296	0.013
18	s29	3	SPL2	3	0.25	0.041
18	s29	5	SPL2	3	0.292	0.075
18	s29	7	SPL2	3	0.333	0.065
18	s29	10	SPL2	3	0.334	0.07
18	s29	0	SPL23	3	0.187	0.012
18	s29	1	SPL23	3	0.343	0.008
18	s29	2	SPL23	3	0.502	0.007
18	s29	3	SPL23	3	0.484	0.007
18	s29	5	SPL23	3	0.553	0.021
18	s29	7	SPL23	3	0.576	0.015
18	s29	10	SPL23	3	0.539	0.011
18	s29	0	SPL25	3	0.154	0.013
18	s29	1	SPL25	3	0.198	0.014
18	s29	2	SPL25	3	0.239	0.021
18	s29	3	SPL25	3	0.212	0.019
18	s29	5	SPL25	3	0.264	0.025
18	s29	7	SPL25	3	0.309	0.024
18	s29	10	SPL25	3	0.326	0.013
18	s29	0	SPL26	3	0.201	0.027
18	s29	1	SPL26	3	0.248	0.006
18	s29	2	SPL26	3	0.379	0.009
18	s29	3	SPL26	3	0.362	0.002
18	s29	5	SPL26	3	0.468	0.015
18	s29	7	SPL26	3	0.529	0.016
18	s29	10	SPL26	3	0.532	0.029
18	s29	0	SPL27	3	0.166	0.001
18	s29	1	SPL27	3	0.485	0.009
18	s29	2	SPL27	3	0.499	0.002
18	s29	3	SPL27	3	0.449	0.022
18	s29	5	SPL27	3	0.503	0.011
18	s29	7	SPL27	3	0.535	0.014
18	s29	10	SPL27	3	0.553	0.038
18	s29	0	SPL28	3	0.186	0.017
18	s29	1	SPL28	3	0.366	0.042
18	s29	2	SPL28	3	0.523	0.029
18	s29	3	SPL28	3	0.475	0.044
18	s29	5	SPL28	3	0.575	0.034
18	s29	7	SPL28	3	0.638	0.076
18	s29	10	SPL28	3	0.7	0.121
18	s29	0	SPL29	3	0.187	0.022
18	s29	1	SPL29	3	0.366	0.014
18	s29	2	SPL29	3	0.54	0.024
18	s29	3	SPL29	3	0.544	0.023
18	s29	5	SPL29	3	0.669	0.005
18	s29	7	SPL29	3	0.729	0.031
18	s29	10	SPL29	3	0.756	0.023
18	s29	0	SPL3	3	0.161	0.007
18	s29	1	SPL3	3	0.755	0.085
18	s29	2	SPL3	3	1.434	0.098
18	s29	3	SPL3	3	1.386	0.113
18	s29	5	SPL3	3	1.187	0.128
18	s29	7	SPL3	3	1.078	0.067
18	s29	10	SPL3	3	0.993	0.077
18	s29	0	SPL30	3	0.179	0.028
18	s29	1	SPL30	3	0.221	0.012
18	s29	2	SPL30	3	0.29	0.032
18	s29	3	SPL30	3	0.241	0.028
18	s29	5	SPL30	3	0.313	0.032
18	s29	7	SPL30	3	0.362	0.031
18	s29	10	SPL30	3	0.377	0.009
18	s29	0	SPL6	3	0.169	0.028
18	s29	1	SPL6	3	0.235	0.005
18	s29	2	SPL6	3	0.314	0.008
18	s29	3	SPL6	3	0.29	0.019
18	s29	5	SPL6	3	0.38	0.02
18	s29	7	SPL6	3	0.43	0.014
18	s29	10	SPL6	3	0.41	0.023
18	s41	0	SPL13	3	0.165	0.005
18	s41	1	SPL13	3	0.363	0.009
18	s41	2	SPL13	3	0.485	0.023
18	s41	3	SPL13	3	0.559	0.027
18	s41	5	SPL13	3	0.648	0.044
18	s41	7	SPL13	3	0.713	0.064
18	s41	10	SPL13	3	0.799	0.095
18	s41	0	SPL18	3	0.181	0.015
18	s41	1	SPL18	3	0.192	0.007
18	s41	2	SPL18	3	0.214	0.004
18	s41	3	SPL18	3	0.225	0.012
18	s41	5	SPL18	3	0.275	0.03
18	s41	7	SPL18	3	0.313	0.05
18	s41	10	SPL18	3	0.347	0.056
18	s41	0	SPL6	3	0.169	0.008
18	s41	1	SPL6	3	0.186	0.003
18	s41	2	SPL6	3	0.262	0.007
18	s41	3	SPL6	3	0.397	0.003
18	s41	5	SPL6	3	0.751	0.025
18	s41	7	SPL6	3	0.99	0.008
18	s41	10	SPL6	3	1.301	0.027
18	s41	0	SPL7	3	0.166	0.002
18	s41	1	SPL7	3	0.248	0.006
18	s41	2	SPL7	3	0.428	0.006
18	s41	3	SPL7	3	0.539	0.014
18	s41	5	SPL7	3	0.699	0.01
18	s41	7	SPL7	3	0.86	0.023
18	s41	10	SPL7	3	1.095	0.046
18	s47	0	SPL3	3	0.178	0.005
18	s47	1	SPL3	3	0.151	0.035
18	s47	2	SPL3	3	0.181	0.051
18	s47	3	SPL3	3	0.225	0.06
18	s47	5	SPL3	3	0.648	0.112
18	s47	7	SPL3	3	0.64	0.083
18	s47	10	SPL3	3	0.653	0.062
18	s47	0	SPL6	3	0.181	0.015
18	s47	1	SPL6	3	0.185	0.017
18	s47	2	SPL6	3	0.272	0.022
18	s47	3	SPL6	3	0.297	0.025
18	s47	5	SPL6	3	0.316	0.025
18	s47	7	SPL6	3	0.338	0.025
18	s47	10	SPL6	3	0.353	0.024
18	s9	0	SPL10	3	0.178	0.016
18	s9	1	SPL10	3	0.282	0.002
18	s9	2	SPL10	3	0.593	0.049
18	s9	3	SPL10	3	0.831	0.039
18	s9	5	SPL10	3	0.752	0.078
18	s9	7	SPL10	3	0.739	0.077
18	s9	10	SPL10	3	0.747	0.076
18	s9	0	SPL11	3	0.167	0.002
18	s9	1	SPL11	3	0.265	0.012
18	s9	2	SPL11	3	0.591	0.01
18	s9	3	SPL11	3	0.902	0.032
18	s9	5	SPL11	3	1.323	0.072
18	s9	7	SPL11	3	1.51	0.081
18	s9	10	SPL11	3	1.715	0.098
18	s9	0	SPL12	3	0.164	0.003
18	s9	1	SPL12	3	0.681	0.075
18	s9	2	SPL12	3	1.275	0.163
18	s9	3	SPL12	3	1.711	0.164
18	s9	5	SPL12	3	2.79	0.195
18	s9	7	SPL12	3	3.078	0.169
18	s9	10	SPL12	3	3.081	0.179
18	s9	0	SPL13	3	0.175	0.02
18	s9	1	SPL13	3	0.42	0.012
18	s9	2	SPL13	3	0.733	0.018
18	s9	3	SPL13	3	0.852	0.029
18	s9	5	SPL13	3	1.208	0.024
18	s9	7	SPL13	3	1.399	0.037
18	s9	10	SPL13	3	1.431	0.046
18	s9	0	SPL14	3	0.172	0.006
18	s9	1	SPL14	3	0.416	0.033
18	s9	2	SPL14	3	1.154	0.022
18	s9	3	SPL14	3	1.814	0.079
18	s9	5	SPL14	3	2.299	0.151
18	s9	7	SPL14	3	2.307	0.137
18	s9	10	SPL14	3	2.266	0.118
18	s9	0	SPL16	3	0.176	0.015
18	s9	1	SPL16	3	0.271	0.002
18	s9	2	SPL16	3	0.347	0.006
18	s9	3	SPL16	3	0.346	0.002
18	s9	5	SPL16	3	0.331	0.012
18	s9	7	SPL16	3	0.33	0.01
18	s9	10	SPL16	3	0.322	0.005
18	s9	0	SPL17	3	0.172	0.005
18	s9	1	SPL17	3	0.473	0.016
18	s9	2	SPL17	3	1.015	0.047
18	s9	3	SPL17	3	1.018	0.03
18	s9	5	SPL17	3	0.909	0.044
18	s9	7	SPL17	3	0.919	0.032
18	s9	10	SPL17	3	1.009	0.094
18	s9	0	SPL18	3	0.181	0.017
18	s9	1	SPL18	3	0.82	0.068
18	s9	2	SPL18	3	1.661	0.113
18	s9	3	SPL18	3	1.795	0.098
18	s9	5	SPL18	3	1.674	0.079
18	s9	7	SPL18	3	1.669	0.064
18	s9	10	SPL18	3	1.718	0.077
18	s9	0	SPL2	3	0.193	0.001
18	s9	1	SPL2	3	0.303	0.014
18	s9	2	SPL2	3	0.587	0.018
18	s9	3	SPL2	3	0.763	0.065
18	s9	5	SPL2	3	1.147	0.044
18	s9	7	SPL2	3	1.078	0.016
18	s9	10	SPL2	3	1.196	0.129
18	s9	0	SPL20	3	0.216	0.014
18	s9	1	SPL20	3	0.303	0.006
18	s9	2	SPL20	3	0.641	0.019
18	s9	3	SPL20	3	0.85	0.024
18	s9	5	SPL20	3	1.341	0.066
18	s9	7	SPL20	3	1.584	0.188
18	s9	10	SPL20	3	1.55	0.165
18	s9	0	SPL22	3	0.172	0.007
18	s9	1	SPL22	3	0.576	0.032
18	s9	2	SPL22	3	1.04	0.015
18	s9	3	SPL22	3	1.349	0.083
18	s9	5	SPL22	3	1.37	0.109
18	s9	7	SPL22	3	1.378	0.097
18	s9	10	SPL22	3	1.349	0.095
18	s9	0	SPL24	3	0.195	0.026
18	s9	1	SPL24	3	0.18	0.006
18	s9	2	SPL24	3	0.217	0.011
18	s9	3	SPL24	3	0.239	0.01
18	s9	5	SPL24	3	0.294	0.007
18	s9	7	SPL24	3	0.371	0.006
18	s9	10	SPL24	3	0.422	0.013
18	s9	0	SPL25	3	0.175	0.015
18	s9	1	SPL25	3	0.423	0.073
18	s9	2	SPL25	3	0.949	0.048
18	s9	3	SPL25	3	1.308	0.053
18	s9	5	SPL25	3	1.768	0.329
18	s9	7	SPL25	3	2.065	0.568
18	s9	10	SPL25	3	2.264	0.6
18	s9	0	SPL26	3	0.203	0.021
18	s9	1	SPL26	3	0.942	0.029
18	s9	2	SPL26	3	2.008	0.046
18	s9	3	SPL26	3	2.425	0.055
18	s9	5	SPL26	3	2.626	0.009
18	s9	7	SPL26	3	2.596	0.019
18	s9	10	SPL26	3	2.671	0.01
18	s9	0	SPL28	3	0.173	0.003
18	s9	1	SPL28	3	0.57	0.066
18	s9	2	SPL28	3	1.381	0.058
18	s9	3	SPL28	3	1.685	0.067
18	s9	5	SPL28	3	1.822	0.097
18	s9	7	SPL28	3	1.811	0.108
18	s9	10	SPL28	3	1.818	0.078
18	s9	0	SPL29	3	0.173	0.004
18	s9	1	SPL29	3	0.164	0.008
18	s9	2	SPL29	3	0.192	0.013
18	s9	3	SPL29	3	0.216	0.013
18	s9	5	SPL29	3	0.265	0.016
18	s9	7	SPL29	3	0.328	0.024
18	s9	10	SPL29	3	0.415	0.048
18	s9	0	SPL3	3	0.184	0.006
18	s9	1	SPL3	3	0.979	0.207
18	s9	2	SPL3	3	1.564	0.132
18	s9	3	SPL3	3	1.672	0.117
18	s9	5	SPL3	3	1.773	0.125
18	s9	7	SPL3	3	1.761	0.156
18	s9	10	SPL3	3	1.571	0.094
18	s9	0	SPL30	3	0.172	0.003
18	s9	1	SPL30	3	0.206	0.001
18	s9	2	SPL30	3	0.304	0.061
18	s9	3	SPL30	3	0.479	0.023
18	s9	5	SPL30	3	0.938	0.04
18	s9	7	SPL30	3	1.17	0.286
18	s9	10	SPL30	3	1.244	0.297
18	s9	0	SPL32	3	0.172	0.013
18	s9	1	SPL32	3	0.199	0.011
18	s9	2	SPL32	3	0.381	0.033
18	s9	3	SPL32	3	0.558	0.041
18	s9	5	SPL32	3	0.88	0.065
18	s9	7	SPL32	3	1.128	0.065
18	s9	10	SPL32	3	1.183	0.079
18	s9	0	SPL4	3	0.244	0.052
18	s9	1	SPL4	3	0.58	0.005
18	s9	2	SPL4	3	0.785	0.022
18	s9	3	SPL4	3	0.98	0.019
18	s9	5	SPL4	3	1.18	0.025
18	s9	7	SPL4	3	1.186	0.041
18	s9	10	SPL4	3	1.215	0.044
22	s12	0	SPL10	3	0.17	0.028
22	s12	1	SPL10	3	0.377	0.03
22	s12	2	SPL10	3	0.641	0.008
22	s12	3	SPL10	3	0.938	0.026
22	s12	5	SPL10	3	1.203	0.04
22	s12	7	SPL10	3	1.216	0.051
22	s12	10	SPL10	3	1.368	0.053
22	s12	0	SPL11	3	0.17	0.041
22	s12	1	SPL11	3	0.176	0.023
22	s12	2	SPL11	3	0.194	0.012
22	s12	3	SPL11	3	0.387	0.056
22	s12	5	SPL11	3	0.685	0.058
22	s12	7	SPL11	3	0.951	0.066
22	s12	10	SPL11	3	1.081	0.068
22	s12	0	SPL12	3	0.177	0.047
22	s12	1	SPL12	3	0.61	0.046
22	s12	2	SPL12	3	0.934	0.046
22	s12	3	SPL12	3	1.121	0.05
22	s12	5	SPL12	3	1.604	0.2
22	s12	7	SPL12	3	2.032	0.343
22	s12	10	SPL12	3	2.378	0.158
22	s12	0	SPL13	3	0.169	0.034
22	s12	1	SPL13	3	0.196	0.022
22	s12	2	SPL13	3	0.29	0.006
22	s12	3	SPL13	3	0.449	0.055
22	s12	5	SPL13	3	0.74	0.127
22	s12	7	SPL13	3	1.035	0.256
22	s12	10	SPL13	3	1.345	0.568
22	s12	0	SPL14	3	0.142	0.001
22	s12	1	SPL14	3	0.326	0.008
22	s12	2	SPL14	3	0.977	0.042
22	s12	3	SPL14	3	2.111	0.091
22	s12	5	SPL14	3	2.116	0.118
22	s12	7	SPL14	3	2.039	0.117
22	s12	10	SPL14	3	2.028	0.107
22	s12	0	SPL15	3	0.161	0.028
22	s12	1	SPL15	3	0.175	0.019
22	s12	2	SPL15	3	0.157	0.018
22	s12	3	SPL15	3	0.163	0.01
22	s12	5	SPL15	3	0.779	0.414
22	s12	7	SPL15	3	0.981	0.626
22	s12	10	SPL15	3	1.104	0.414
22	s12	0	SPL16	3	0.144	0.006
22	s12	1	SPL16	3	0.456	0.014
22	s12	2	SPL16	3	0.654	0.07
22	s12	3	SPL16	3	0.664	0.069
22	s12	5	SPL16	3	0.68	0.051
22	s12	7	SPL16	3	0.71	0.043
22	s12	10	SPL16	3	0.692	0.04
22	s12	0	SPL17	3	0.152	0.011
22	s12	1	SPL17	3	0.493	0.021
22	s12	2	SPL17	3	1.047	0.039
22	s12	3	SPL17	3	1.102	0.059
22	s12	5	SPL17	3	1.093	0.027
22	s12	7	SPL17	3	1.112	0.053
22	s12	10	SPL17	3	1.105	0.048
22	s12	0	SPL18	3	0.151	0.013
22	s12	1	SPL18	3	0.525	0.021
22	s12	2	SPL18	3	1.122	0.047
22	s12	3	SPL18	3	1.539	0.025
22	s12	5	SPL18	3	1.693	0.007
22	s12	7	SPL18	3	1.727	0.014
22	s12	10	SPL18	3	1.761	0.015
22	s12	0	SPL2	3	0.146	0.002
22	s12	1	SPL2	3	0.494	0.013
22	s12	2	SPL2	3	0.834	0.015
22	s12	3	SPL2	3	0.867	0.011
22	s12	5	SPL2	3	0.845	0.028
22	s12	7	SPL2	3	0.845	0.018
22	s12	10	SPL2	3	0.83	0.004
22	s12	0	SPL20	3	0.158	0.01
22	s12	1	SPL20	3	0.137	0.007
22	s12	2	SPL20	3	0.136	0.01
22	s12	3	SPL20	3	0.389	0.004
22	s12	5	SPL20	3	0.54	0.017
22	s12	7	SPL20	3	0.72	0.039
22	s12	10	SPL20	3	1	0.052
22	s12	0	SPL21	3	0.169	0.013
22	s12	1	SPL21	3	0.496	0.14
22	s12	2	SPL21	3	0.435	0.115
22	s12	3	SPL21	3	0.415	0.119
22	s12	5	SPL21	3	0.399	0.063
22	s12	7	SPL21	3	0.407	0.064
22	s12	10	SPL21	3	0.394	0.05
22	s12	0	SPL22	3	0.187	0.038
22	s12	1	SPL22	3	0.534	0.004
22	s12	2	SPL22	3	0.811	0.029
22	s12	3	SPL22	3	1.028	0.025
22	s12	5	SPL22	3	1.511	0.095
22	s12	7	SPL22	3	1.532	0.117
22	s12	10	SPL22	3	1.565	0.12
22	s12	0	SPL24	3	0.145	0.008
22	s12	1	SPL24	3	0.469	0.037
22	s12	2	SPL24	3	0.986	0.106
22	s12	3	SPL24	3	1.53	0.058
22	s12	5	SPL24	3	1.609	0.04
22	s12	7	SPL24	3	1.634	0.071
22	s12	10	SPL24	3	1.645	0.05
22	s12	0	SPL25	3	0.158	0.012
22	s12	1	SPL25	3	0.327	0.006
22	s12	2	SPL25	3	0.697	0.012
22	s12	3	SPL25	3	0.831	0.016
22	s12	5	SPL25	3	1.065	0.006
22	s12	7	SPL25	3	1.327	0.011
22	s12	10	SPL25	3	1.72	0.032
22	s12	0	SPL26	3	0.143	0.001
22	s12	1	SPL26	3	0.472	0.006
22	s12	2	SPL26	3	1.146	0.057
22	s12	3	SPL26	3	1.496	0.03
22	s12	5	SPL26	3	2.294	0.013
22	s12	7	SPL26	3	2.537	0.005
22	s12	10	SPL26	3	2.636	0.017
22	s12	0	SPL28	3	0.146	0.002
22	s12	1	SPL28	3	0.287	0.011
22	s12	2	SPL28	3	0.56	0.04
22	s12	3	SPL28	3	1.122	0.048
22	s12	5	SPL28	3	1.61	0.044
22	s12	7	SPL28	3	1.782	0.088
22	s12	10	SPL28	3	1.876	0.065
22	s12	0	SPL29	3	0.145	0.002
22	s12	1	SPL29	3	0.189	0.011
22	s12	2	SPL29	3	0.182	0.003
22	s12	3	SPL29	3	0.199	0.028
22	s12	5	SPL29	3	0.341	0.025
22	s12	7	SPL29	3	0.527	0.035
22	s12	10	SPL29	3	0.704	0.12
22	s12	0	SPL3	3	0.157	0.003
22	s12	1	SPL3	3	1.251	0.046
22	s12	2	SPL3	3	1.029	0.054
22	s12	3	SPL3	3	1.105	0.022
22	s12	5	SPL3	3	1.375	0.02
22	s12	7	SPL3	3	1.483	0.026
22	s12	10	SPL3	3	1.605	0.047
22	s12	0	SPL30	3	0.143	0.001
22	s12	1	SPL30	3	0.297	0.016
22	s12	2	SPL30	3	0.386	0.021
22	s12	3	SPL30	3	0.65	0.081
22	s12	5	SPL30	3	0.747	0.03
22	s12	7	SPL30	3	0.891	0.01
22	s12	10	SPL30	3	1.019	0.02
22	s12	0	SPL32	3	0.152	0.014
22	s12	1	SPL32	3	0.191	0.014
22	s12	2	SPL32	3	0.213	0.002
22	s12	3	SPL32	3	0.5	0.046
22	s12	5	SPL32	3	0.914	0.056
22	s12	7	SPL32	3	0.904	0.037
22	s12	10	SPL32	3	0.951	0.027
22	s12	0	SPL4	3	0.161	0.004
22	s12	1	SPL4	3	0.37	0.001
22	s12	2	SPL4	3	0.495	0.021
22	s12	3	SPL4	3	0.589	0.006
22	s12	5	SPL4	3	0.706	0.002
22	s12	7	SPL4	3	0.846	0.022
22	s12	10	SPL4	3	1.16	0.031
22	s12	0	SPL7	3	0.158	0.026
22	s12	1	SPL7	3	0.164	0.014
22	s12	2	SPL7	3	0.133	0.017
22	s12	3	SPL7	3	0.326	0.04
22	s12	5	SPL7	3	1.014	0.112
22	s12	7	SPL7	3	1.247	0.166
22	s12	10	SPL7	3	2.501	0.195
22	s12	0	SPL9	3	0.166	0.01
22	s12	1	SPL9	3	0.182	0.006
22	s12	2	SPL9	3	0.179	0.009
22	s12	3	SPL9	3	0.163	0.009
22	s12	5	SPL9	3	0.309	0.248
22	s12	7	SPL9	3	0.531	0.566
22	s12	10	SPL9	3	0.659	0.832
22	s124	0	SPL10	3	0.192	0.04
22	s124	1	SPL10	3	0.295	0.013
22	s124	2	SPL10	3	0.582	0.072
22	s124	3	SPL10	3	0.687	0.107
22	s124	5	SPL10	3	0.785	0.174
22	s124	7	SPL10	3	1.121	0.086
22	s124	10	SPL10	3	0.831	0.132
22	s124	0	SPL11	3	0.206	0.042
22	s124	1	SPL11	3	0.17	0.019
22	s124	2	SPL11	3	0.214	0.01
22	s124	3	SPL11	3	0.218	0.022
22	s124	5	SPL11	3	0.447	0.051
22	s124	7	SPL11	3	0.996	0.076
22	s124	10	SPL11	3	0.874	0.08
22	s124	0	SPL12	3	0.189	0.05
22	s124	1	SPL12	3	0.662	0.03
22	s124	2	SPL12	3	1.085	0.069
22	s124	3	SPL12	3	1.253	0.071
22	s124	5	SPL12	3	1.624	0.084
22	s124	7	SPL12	3	1.936	0.064
22	s124	10	SPL12	3	2.26	0.386
22	s124	0	SPL13	3	0.159	0.004
22	s124	1	SPL13	3	0.313	0.007
22	s124	2	SPL13	3	0.775	0.032
22	s124	3	SPL13	3	0.715	0.033
22	s124	5	SPL13	3	0.801	0.012
22	s124	7	SPL13	3	1.097	0.06
22	s124	10	SPL13	3	1.177	0.021
22	s124	0	SPL14	3	0.157	0.001
22	s124	1	SPL14	3	0.596	0.009
22	s124	2	SPL14	3	1.594	0.032
22	s124	3	SPL14	3	2.481	0.171
22	s124	5	SPL14	3	2.33	0.155
22	s124	7	SPL14	3	2.431	0.148
22	s124	10	SPL14	3	2.266	0.139
22	s124	0	SPL16	3	0.158	0.003
22	s124	1	SPL16	3	0.351	0.024
22	s124	2	SPL16	3	0.662	0.031
22	s124	3	SPL16	3	0.431	0.051
22	s124	5	SPL16	3	0.443	0.049
22	s124	7	SPL16	3	0.521	0.018
22	s124	10	SPL16	3	0.46	0.042
22	s124	0	SPL17	3	0.155	0.001
22	s124	1	SPL17	3	0.582	0.029
22	s124	2	SPL17	3	1.105	0.124
22	s124	3	SPL17	3	1.234	0.032
22	s124	5	SPL17	3	1.216	0.031
22	s124	7	SPL17	3	1.223	0.03
22	s124	10	SPL17	3	1.271	0.04
22	s124	0	SPL18	3	0.162	0.012
22	s124	1	SPL18	3	0.945	0.003
22	s124	2	SPL18	3	1.757	0.044
22	s124	3	SPL18	3	2.134	0.052
22	s124	5	SPL18	3	2.027	0.101
22	s124	7	SPL18	3	2.109	0.114
22	s124	10	SPL18	3	2.133	0.105
22	s124	0	SPL2	3	0.16	0.004
22	s124	1	SPL2	3	0.359	0.003
22	s124	2	SPL2	3	0.915	0.026
22	s124	3	SPL2	3	0.969	0.068
22	s124	5	SPL2	3	1.279	0.094
22	s124	7	SPL2	3	1.872	0.057
22	s124	10	SPL2	3	1.442	0.1
22	s124	0	SPL20	3	0.167	0.003
22	s124	1	SPL20	3	0.143	0.028
22	s124	2	SPL20	3	0.406	0.028
22	s124	3	SPL20	3	0.471	0.029
22	s124	5	SPL20	3	0.548	0.017
22	s124	7	SPL20	3	0.66	0.028
22	s124	10	SPL20	3	0.733	0.019
22	s124	0	SPL21	3	0.177	0.002
22	s124	1	SPL21	3	0.166	0.001
22	s124	2	SPL21	3	0.244	0.011
22	s124	3	SPL21	3	0.183	0.02
22	s124	5	SPL21	3	0.268	0.041
22	s124	7	SPL21	3	0.38	0.033
22	s124	10	SPL21	3	0.343	0.044
22	s124	0	SPL24	3	0.158	0.004
22	s124	1	SPL24	3	0.155	0.008
22	s124	2	SPL24	3	0.242	0.006
22	s124	3	SPL24	3	0.138	0.022
22	s124	5	SPL24	3	0.213	0.023
22	s124	7	SPL24	3	0.317	0.03
22	s124	10	SPL24	3	0.313	0.016
22	s124	0	SPL25	3	0.156	0.003
22	s124	1	SPL25	3	0.197	0.007
22	s124	2	SPL25	3	0.374	0.029
22	s124	3	SPL25	3	0.643	0.032
22	s124	5	SPL25	3	1.293	0.08
22	s124	7	SPL25	3	1.671	0.178
22	s124	10	SPL25	3	1.566	0.118
22	s124	0	SPL26	3	0.155	0.004
22	s124	1	SPL26	3	0.911	0.038
22	s124	2	SPL26	3	1.794	0.034
22	s124	3	SPL26	3	2.339	0.024
22	s124	5	SPL26	3	2.915	0.057
22	s124	7	SPL26	3	3.2	0.046
22	s124	10	SPL26	3	2.829	0.062
22	s124	0	SPL28	3	0.156	0.003
22	s124	1	SPL28	3	0.671	0.013
22	s124	2	SPL28	3	1.101	0.027
22	s124	3	SPL28	3	1.469	0.027
22	s124	5	SPL28	3	1.992	0.022
22	s124	7	SPL28	3	2.267	0.042
22	s124	10	SPL28	3	2.076	0.134
22	s124	0	SPL29	3	0.16	0.001
22	s124	1	SPL29	3	0.171	0.003
22	s124	2	SPL29	3	0.283	0.016
22	s124	3	SPL29	3	0.234	0.025
22	s124	5	SPL29	3	0.334	0.055
22	s124	7	SPL29	3	0.594	0.039
22	s124	10	SPL29	3	0.54	0.023
22	s124	0	SPL3	3	0.17	0.001
22	s124	1	SPL3	3	0.489	0.014
22	s124	2	SPL3	3	1.131	0.1
22	s124	3	SPL3	3	1.3	0.09
22	s124	5	SPL3	3	1.556	0.076
22	s124	7	SPL3	3	1.696	0.065
22	s124	10	SPL3	3	1.911	0.095
22	s124	0	SPL30	3	0.163	0.004
22	s124	1	SPL30	3	0.166	0.006
22	s124	2	SPL30	3	0.277	0.012
22	s124	3	SPL30	3	0.321	0.021
22	s124	5	SPL30	3	0.551	0.055
22	s124	7	SPL30	3	0.675	0.034
22	s124	10	SPL30	3	0.832	0.041
22	s124	0	SPL32	3	0.16	0.001
22	s124	1	SPL32	3	0.161	0.004
22	s124	2	SPL32	3	0.447	0.028
22	s124	3	SPL32	3	0.424	0.051
22	s124	5	SPL32	3	0.581	0.073
22	s124	7	SPL32	3	0.803	0.052
22	s124	10	SPL32	3	0.797	0.103
22	s124	0	SPL4	3	0.172	0.003
22	s124	1	SPL4	3	0.444	0.014
22	s124	2	SPL4	3	0.699	0.017
22	s124	3	SPL4	3	0.697	0.073
22	s124	5	SPL4	3	1	0.012
22	s124	7	SPL4	3	1.322	0.032
22	s124	10	SPL4	3	1.272	0.074
22	s132	0	SPL10	3	0.18	0.022
22	s132	1	SPL10	3	0.159	0.008
22	s132	2	SPL10	3	0.266	0.009
22	s132	3	SPL10	3	0.41	0.015
22	s132	5	SPL10	3	0.759	0.039
22	s132	7	SPL10	3	1.026	0.047
22	s132	10	SPL10	3	1.287	0.077
22	s132	0	SPL15	3	0.171	0.015
22	s132	1	SPL15	3	0.146	0.008
22	s132	2	SPL15	3	0.142	0.005
22	s132	3	SPL15	3	0.148	0.008
22	s132	5	SPL15	3	0.167	0.013
22	s132	7	SPL15	3	0.178	0.006
22	s132	10	SPL15	3	0.664	0.129
22	s132	0	SPL18	3	0.176	0.012
22	s132	1	SPL18	3	0.156	0.008
22	s132	2	SPL18	3	0.302	0.007
22	s132	3	SPL18	3	0.516	0.015
22	s132	5	SPL18	3	0.946	0.03
22	s132	7	SPL18	3	1.226	0.028
22	s132	10	SPL18	3	1.495	0.046
22	s132	0	SPL2	3	0.167	0.013
22	s132	1	SPL2	3	0.182	0.009
22	s132	2	SPL2	3	0.282	0.006
22	s132	3	SPL2	3	0.395	0.01
22	s132	5	SPL2	3	0.649	0.046
22	s132	7	SPL2	3	0.821	0.046
22	s132	10	SPL2	3	1.198	0.053
22	s132	0	SPL20	3	0.162	0.025
22	s132	1	SPL20	3	0.125	0.016
22	s132	2	SPL20	3	0.121	0.013
22	s132	3	SPL20	3	0.164	0.02
22	s132	5	SPL20	3	0.25	0.023
22	s132	7	SPL20	3	0.342	0.012
22	s132	10	SPL20	3	0.44	0.021
22	s132	0	SPL24	3	0.169	0.022
22	s132	1	SPL24	3	0.137	0.01
22	s132	2	SPL24	3	0.168	0.016
22	s132	3	SPL24	3	0.324	0.029
22	s132	5	SPL24	3	0.653	0.043
22	s132	7	SPL24	3	0.892	0.038
22	s132	10	SPL24	3	1.297	0.042
22	s132	0	SPL26	3	0.174	0.009
22	s132	1	SPL26	3	0.155	0.009
22	s132	2	SPL26	3	0.223	0.011
22	s132	3	SPL26	3	0.243	0.006
22	s132	5	SPL26	3	0.327	0.018
22	s132	7	SPL26	3	0.413	0.018
22	s132	10	SPL26	3	0.653	0.021
22	s132	0	SPL3	3	0.159	0
22	s132	1	SPL3	3	0.118	0.002
22	s132	2	SPL3	3	0.252	0.005
22	s132	3	SPL3	3	0.65	0.07
22	s132	5	SPL3	3	0.929	0.041
22	s132	7	SPL3	3	1.051	0.035
22	s132	10	SPL3	3	1.235	0.023
22	s132	0	SPL30	3	0.175	0.036
22	s132	1	SPL30	3	0.165	0.023
22	s132	2	SPL30	3	0.19	0.016
22	s132	3	SPL30	3	0.311	0.011
22	s132	5	SPL30	3	0.64	0.017
22	s132	7	SPL30	3	0.864	0.03
22	s132	10	SPL30	3	0.963	0.054
22	s132	0	SPL4	3	0.175	0.025
22	s132	1	SPL4	3	0.137	0.013
22	s132	2	SPL4	3	0.16	0.003
22	s132	3	SPL4	3	0.223	0.003
22	s132	5	SPL4	3	0.381	0.02
22	s132	7	SPL4	3	0.457	0.046
22	s132	10	SPL4	3	0.593	0.061
22	s132	0	SPL6	3	0.17	0.035
22	s132	1	SPL6	3	0.185	0.025
22	s132	2	SPL6	3	0.334	0.004
22	s132	3	SPL6	3	0.529	0.051
22	s132	5	SPL6	3	0.884	0.035
22	s132	7	SPL6	3	1.129	0.013
22	s132	10	SPL6	3	1.258	0.146
22	s132	0	SPL7	3	0.175	0.017
22	s132	1	SPL7	3	0.184	0.017
22	s132	2	SPL7	3	0.373	0.009
22	s132	3	SPL7	3	0.609	0.051
22	s132	5	SPL7	3	0.911	0.051
22	s132	7	SPL7	3	1.075	0.049
22	s132	10	SPL7	3	1.225	0.054
22	s132	0	SPL8	3	0.177	0.006
22	s132	1	SPL8	3	0.177	0.005
22	s132	2	SPL8	3	0.418	0.018
22	s132	3	SPL8	3	0.744	0.082
22	s132	5	SPL8	3	1.107	0.062
22	s132	7	SPL8	3	1.371	0.03
22	s132	10	SPL8	3	1.695	0.033
22	s134	0	SPL10	3	0.2	0.033
22	s134	1	SPL10	3	0.221	0.012
22	s134	2	SPL10	3	0.359	0.02
22	s134	3	SPL10	3	0.693	0.024
22	s134	5	SPL10	3	1.133	0.066
22	s134	7	SPL10	3	1.315	0.099
22	s134	10	SPL10	3	1.471	0.089
22	s134	0	SPL12	3	0.178	0.002
22	s134	1	SPL12	3	0.203	0.008
22	s134	2	SPL12	3	0.615	0.02
22	s134	3	SPL12	3	0.9	0.028
22	s134	5	SPL12	3	1.194	0.053
22	s134	7	SPL12	3	1.326	0.076
22	s134	10	SPL12	3	1.507	0.108
22	s134	0	SPL13	3	0.174	0.005
22	s134	1	SPL13	3	0.24	0.009
22	s134	2	SPL13	3	0.32	0.024
22	s134	3	SPL13	3	0.443	0.014
22	s134	5	SPL13	3	0.533	0.014
22	s134	7	SPL13	3	0.627	0.025
22	s134	10	SPL13	3	0.641	0.023
22	s134	0	SPL14	3	0.175	0.003
22	s134	1	SPL14	3	0.182	0.009
22	s134	2	SPL14	3	0.23	0.017
22	s134	3	SPL14	3	0.892	0.016
22	s134	5	SPL14	3	2.271	0.125
22	s134	7	SPL14	3	2.194	0.157
22	s134	10	SPL14	3	2.151	0.148
22	s134	0	SPL15	3	0.175	0.002
22	s134	1	SPL15	3	0.183	0.005
22	s134	2	SPL15	3	0.21	0.011
22	s134	3	SPL15	3	0.229	0.008
22	s134	5	SPL15	3	0.31	0.006
22	s134	7	SPL15	3	0.409	0.01
22	s134	10	SPL15	3	0.45	0.046
22	s134	0	SPL16	3	0.174	0.001
22	s134	1	SPL16	3	0.184	0.012
22	s134	2	SPL16	3	0.627	0.036
22	s134	3	SPL16	3	0.795	0.098
22	s134	5	SPL16	3	0.81	0.102
22	s134	7	SPL16	3	0.744	0.11
22	s134	10	SPL16	3	0.645	0.095
22	s134	0	SPL17	3	0.174	0.001
22	s134	1	SPL17	3	0.205	0.004
22	s134	2	SPL17	3	0.386	0.05
22	s134	3	SPL17	3	1.005	0.005
22	s134	5	SPL17	3	1.155	0.017
22	s134	7	SPL17	3	1.118	0.028
22	s134	10	SPL17	3	1.11	0.029
22	s134	0	SPL18	3	0.174	0.003
22	s134	1	SPL18	3	0.224	0.014
22	s134	2	SPL18	3	0.548	0.02
22	s134	3	SPL18	3	0.77	0.039
22	s134	5	SPL18	3	1.111	0.027
22	s134	7	SPL18	3	1.097	0.06
22	s134	10	SPL18	3	1.05	0.028
22	s134	0	SPL2	3	0.178	0.005
22	s134	1	SPL2	3	0.189	0.011
22	s134	2	SPL2	3	0.185	0.02
22	s134	3	SPL2	3	0.228	0.026
22	s134	5	SPL2	3	0.476	0.053
22	s134	7	SPL2	3	0.779	0.009
22	s134	10	SPL2	3	0.756	0.045
22	s134	0	SPL21	3	0.195	0.005
22	s134	1	SPL21	3	0.201	0.007
22	s134	2	SPL21	3	0.524	0.035
22	s134	3	SPL21	3	0.495	0.012
22	s134	5	SPL21	3	0.458	0.022
22	s134	7	SPL21	3	0.455	0.031
22	s134	10	SPL21	3	0.421	0.02
22	s134	0	SPL22	3	0.176	0.001
22	s134	1	SPL22	3	0.192	0.008
22	s134	2	SPL22	3	0.427	0.094
22	s134	3	SPL22	3	0.857	0.161
22	s134	5	SPL22	3	1.257	0.399
22	s134	7	SPL22	3	1.389	0.516
22	s134	10	SPL22	3	1.432	0.442
22	s134	0	SPL24	3	0.175	0.002
22	s134	1	SPL24	3	0.193	0.005
22	s134	2	SPL24	3	0.239	0.011
22	s134	3	SPL24	3	0.617	0.163
22	s134	5	SPL24	3	1.431	0.208
22	s134	7	SPL24	3	1.57	0.219
22	s134	10	SPL24	3	1.503	0.128
22	s134	0	SPL25	3	0.174	0.003
22	s134	1	SPL25	3	0.196	0.008
22	s134	2	SPL25	3	0.317	0.013
22	s134	3	SPL25	3	0.768	0.027
22	s134	5	SPL25	3	0.931	0.049
22	s134	7	SPL25	3	0.998	0.068
22	s134	10	SPL25	3	1.104	0.088
22	s134	0	SPL26	3	0.165	0.002
22	s134	1	SPL26	3	0.452	0.014
22	s134	2	SPL26	3	0.663	0.012
22	s134	3	SPL26	3	0.997	0.109
22	s134	5	SPL26	3	1.351	0.34
22	s134	7	SPL26	3	1.536	0.383
22	s134	10	SPL26	3	1.791	0.506
22	s134	0	SPL28	3	0.173	0.002
22	s134	1	SPL28	3	0.185	0.004
22	s134	2	SPL28	3	0.324	0.128
22	s134	3	SPL28	3	0.621	0.331
22	s134	5	SPL28	3	0.901	0.603
22	s134	7	SPL28	3	0.974	0.612
22	s134	10	SPL28	3	1.054	0.614
22	s134	0	SPL29	3	0.171	0.003
22	s134	1	SPL29	3	0.164	0.018
22	s134	2	SPL29	3	0.274	0.077
22	s134	3	SPL29	3	0.372	0.017
22	s134	5	SPL29	3	0.429	0.039
22	s134	7	SPL29	3	0.5	0.044
22	s134	10	SPL29	3	0.515	0.042
22	s134	0	SPL3	3	0.184	0.001
22	s134	1	SPL3	3	0.737	0.021
22	s134	2	SPL3	3	1.279	0.042
22	s134	3	SPL3	3	1.103	0.044
22	s134	5	SPL3	3	1.173	0.054
22	s134	7	SPL3	3	1.263	0.041
22	s134	10	SPL3	3	1.392	0.05
22	s134	0	SPL30	3	0.176	0.001
22	s134	1	SPL30	3	0.185	0.007
22	s134	2	SPL30	3	0.337	0.093
22	s134	3	SPL30	3	0.61	0.037
22	s134	5	SPL30	3	0.839	0.04
22	s134	7	SPL30	3	0.939	0.061
22	s134	10	SPL30	3	0.937	0.009
22	s134	0	SPL32	3	0.176	0.001
22	s134	1	SPL32	3	0.198	0.009
22	s134	2	SPL32	3	0.212	0.005
22	s134	3	SPL32	3	0.282	0.005
22	s134	5	SPL32	3	0.802	0.083
22	s134	7	SPL32	3	0.902	0.12
22	s134	10	SPL32	3	0.863	0.119
22	s134	0	SPL4	3	0.185	0.004
22	s134	1	SPL4	3	0.189	0.001
22	s134	2	SPL4	3	0.478	0.001
22	s134	3	SPL4	3	0.719	0.028
22	s134	5	SPL4	3	1.065	0.093
22	s134	7	SPL4	3	1	0.071
22	s134	10	SPL4	3	1.063	0.072
22	s134	0	SPL5	3	0.196	0.002
22	s134	1	SPL5	3	0.511	0.015
22	s134	2	SPL5	3	0.822	0.026
22	s134	3	SPL5	3	0.875	0.041
22	s134	5	SPL5	3	1	0.075
22	s134	7	SPL5	3	1.063	0.094
22	s134	10	SPL5	3	0.983	0.112
22	s134	0	SPL7	3	0.174	0.003
22	s134	1	SPL7	3	0.627	0.036
22	s134	2	SPL7	3	0.768	0.037
22	s134	3	SPL7	3	0.684	0.047
22	s134	5	SPL7	3	0.678	0.063
22	s134	7	SPL7	3	0.715	0.06
22	s134	10	SPL7	3	0.646	0.061
22	s134	0	SPL8	3	0.175	0.008
22	s134	1	SPL8	3	0.649	0.064
22	s134	2	SPL8	3	0.773	0.039
22	s134	3	SPL8	3	0.719	0.066
22	s134	5	SPL8	3	0.72	0.063
22	s134	7	SPL8	3	0.775	0.049
22	s134	10	SPL8	3	0.698	0.082
22	s134	0	SPL9	3	0.169	0.001
22	s134	1	SPL9	3	0.633	0.048
22	s134	2	SPL9	3	0.638	0.032
22	s134	3	SPL9	3	0.661	0.032
22	s134	5	SPL9	3	0.628	0.041
22	s134	7	SPL9	3	0.623	0.032
22	s134	10	SPL9	3	0.644	0.032
22	s17	0	SPL10	3	0.183	0.051
22	s17	1	SPL10	3	0.96	0.052
22	s17	2	SPL10	3	1.57	0.019
22	s17	3	SPL10	3	1.942	0.09
22	s17	5	SPL10	3	2.062	0.143
22	s17	7	SPL10	3	2.165	0.136
22	s17	10	SPL10	3	2.043	0.138
22	s17	0	SPL12	3	0.175	0.056
22	s17	1	SPL12	3	1.323	0.04
22	s17	2	SPL12	3	1.787	0.087
22	s17	3	SPL12	3	2.449	0.149
22	s17	5	SPL12	3	2.644	0.18
22	s17	7	SPL12	3	2.691	0.178
22	s17	10	SPL12	3	2.725	0.165
22	s17	0	SPL13	3	0.159	0.028
22	s17	1	SPL13	3	1.489	0.059
22	s17	2	SPL13	3	1.867	0.13
22	s17	3	SPL13	3	1.963	0.143
22	s17	5	SPL13	3	2.176	0.166
22	s17	7	SPL13	3	2.198	0.177
22	s17	10	SPL13	3	2.093	0.177
22	s17	0	SPL15	3	0.145	0.002
22	s17	1	SPL15	3	1.483	0.048
22	s17	2	SPL15	3	1.734	0.126
22	s17	3	SPL15	3	1.673	0.133
22	s17	5	SPL15	3	1.841	0.132
22	s17	7	SPL15	3	1.763	0.102
22	s17	10	SPL15	3	1.702	0.114
22	s17	0	SPL16	3	0.147	0.005
22	s17	1	SPL16	3	0.82	0.059
22	s17	2	SPL16	3	0.83	0.079
22	s17	3	SPL16	3	0.829	0.086
22	s17	5	SPL16	3	0.902	0.082
22	s17	7	SPL16	3	0.895	0.044
22	s17	10	SPL16	3	0.871	0.076
22	s17	0	SPL17	3	0.142	0.003
22	s17	1	SPL17	3	0.642	0.042
22	s17	2	SPL17	3	1.651	0.024
22	s17	3	SPL17	3	2.294	0.046
22	s17	5	SPL17	3	2.455	0.061
22	s17	7	SPL17	3	2.623	0.079
22	s17	10	SPL17	3	2.441	0.069
22	s17	0	SPL18	3	0.144	0.003
22	s17	1	SPL18	3	0.975	0.056
22	s17	2	SPL18	3	1.306	0.03
22	s17	3	SPL18	3	1.292	0.029
22	s17	5	SPL18	3	1.37	0.053
22	s17	7	SPL18	3	1.5	0.042
22	s17	10	SPL18	3	1.354	0.057
22	s17	0	SPL2	3	0.143	0.001
22	s17	1	SPL2	3	0.495	0.029
22	s17	2	SPL2	3	1.255	0.013
22	s17	3	SPL2	3	1.37	0.011
22	s17	5	SPL2	3	1.4	0.025
22	s17	7	SPL2	3	1.479	0.009
22	s17	10	SPL2	3	1.287	0.008
22	s17	0	SPL24	3	0.165	0.042
22	s17	1	SPL24	3	0.171	0.02
22	s17	2	SPL24	3	0.181	0.011
22	s17	3	SPL24	3	0.184	0.011
22	s17	5	SPL24	3	0.534	0.06
22	s17	7	SPL24	3	0.799	0.111
22	s17	10	SPL24	3	1.301	0.272
22	s17	0	SPL28	3	0.142	0.002
22	s17	1	SPL28	3	0.171	0.005
22	s17	2	SPL28	3	0.209	0.008
22	s17	3	SPL28	3	0.37	0.082
22	s17	5	SPL28	3	1.724	0.126
22	s17	7	SPL28	3	2.5	0.123
22	s17	10	SPL28	3	2.498	0.174
22	s17	0	SPL30	3	0.142	0.002
22	s17	1	SPL30	3	0.36	0.019
22	s17	2	SPL30	3	0.56	0.032
22	s17	3	SPL30	3	0.563	0.03
22	s17	5	SPL30	3	0.832	0.066
22	s17	7	SPL30	3	0.822	0.046
22	s17	10	SPL30	3	0.811	0.035
22	s17	0	SPL7	3	0.144	0.001
22	s17	1	SPL7	3	1.14	0.03
22	s17	2	SPL7	3	2.109	0.023
22	s17	3	SPL7	3	2.596	0.085
22	s17	5	SPL7	3	2.813	0.091
22	s17	7	SPL7	3	2.818	0.114
22	s17	10	SPL7	3	2.812	0.11
22	s17	0	SPL8	3	0.144	0.003
22	s17	1	SPL8	3	0.153	0.005
22	s17	2	SPL8	3	0.137	0.008
22	s17	3	SPL8	3	0.12	0.014
22	s17	5	SPL8	3	0.171	0.002
22	s17	7	SPL8	3	0.205	0.04
22	s17	10	SPL8	3	1.745	0.155
22	s17	0	SPL9	3	0.162	0.01
22	s17	1	SPL9	3	0.714	0.014
22	s17	2	SPL9	3	1.841	0.072
22	s17	3	SPL9	3	2.067	0.144
22	s17	5	SPL9	3	2.073	0.208
22	s17	7	SPL9	3	2.212	0.166
22	s17	10	SPL9	3	2.026	0.202
22	s171	0	SPL10	3	0.3	0.188
22	s171	1	SPL10	3	0.194	0.016
22	s171	2	SPL10	3	0.186	0.039
22	s171	3	SPL10	3	0.3	0.234
22	s171	5	SPL10	3	0.495	0.541
22	s171	7	SPL10	3	0.583	0.6
22	s171	10	SPL10	3	0.568	0.641
22	s171	0	SPL12	3	0.184	0.004
22	s171	1	SPL12	3	0.193	0.009
22	s171	2	SPL12	3	0.354	0.179
22	s171	3	SPL12	3	0.783	0.558
22	s171	5	SPL12	3	1.268	0.989
22	s171	7	SPL12	3	1.478	1.118
22	s171	10	SPL12	3	1.434	1.103
22	s171	0	SPL13	3	0.173	0.002
22	s171	1	SPL13	3	0.15	0.007
22	s171	2	SPL13	3	0.182	0.037
22	s171	3	SPL13	3	0.212	0.156
22	s171	5	SPL13	3	0.318	0.272
22	s171	7	SPL13	3	0.326	0.323
22	s171	10	SPL13	3	0.337	0.353
22	s171	0	SPL15	3	0.169	0.003
22	s171	1	SPL15	3	0.142	0.004
22	s171	2	SPL15	3	0.287	0.128
22	s171	3	SPL15	3	0.802	0.619
22	s171	5	SPL15	3	0.953	0.693
22	s171	7	SPL15	3	0.922	0.704
22	s171	10	SPL15	3	0.893	0.682
22	s171	0	SPL17	3	0.163	0.008
22	s171	1	SPL17	3	0.12	0.039
22	s171	2	SPL17	3	0.115	0.028
22	s171	3	SPL17	3	0.139	0.009
22	s171	5	SPL17	3	0.167	0.048
22	s171	7	SPL17	3	0.261	0.105
22	s171	10	SPL17	3	1.009	0.78
22	s171	0	SPL18	3	0.173	0.011
22	s171	1	SPL18	3	0.14	0.009
22	s171	2	SPL18	3	0.154	0.056
22	s171	3	SPL18	3	0.3	0.334
22	s171	5	SPL18	3	0.476	0.606
22	s171	7	SPL18	3	0.515	0.657
22	s171	10	SPL18	3	0.459	0.613
22	s171	0	SPL2	3	0.179	0.019
22	s171	1	SPL2	3	0.182	0.007
22	s171	2	SPL2	3	0.186	0.012
22	s171	3	SPL2	3	0.309	0.218
22	s171	5	SPL2	3	0.475	0.413
22	s171	7	SPL2	3	0.523	0.458
22	s171	10	SPL2	3	0.455	0.405
22	s171	0	SPL3	3	0.169	0.002
22	s171	1	SPL3	3	0.183	0.015
22	s171	2	SPL3	3	0.2	0.035
22	s171	3	SPL3	3	0.23	0.043
22	s171	5	SPL3	3	0.288	0.048
22	s171	7	SPL3	3	0.332	0.051
22	s171	10	SPL3	3	0.372	0.09
22	s171	0	SPL4	3	0.173	0.003
22	s171	1	SPL4	3	0.176	0.005
22	s171	2	SPL4	3	0.192	0.016
22	s171	3	SPL4	3	0.162	0.012
22	s171	5	SPL4	3	0.296	0.117
22	s171	7	SPL4	3	0.323	0.203
22	s171	10	SPL4	3	0.339	0.295
22	s171	0	SPL8	3	0.175	0.003
22	s171	1	SPL8	3	0.167	0.006
22	s171	2	SPL8	3	0.273	0.174
22	s171	3	SPL8	3	0.434	0.505
22	s171	5	SPL8	3	0.663	0.849
22	s171	7	SPL8	3	0.707	0.964
22	s171	10	SPL8	3	0.76	1.071
22	s171	0	SPL9	3	0.173	0.008
22	s171	1	SPL9	3	0.152	0.008
22	s171	2	SPL9	3	0.147	0.032
22	s171	3	SPL9	3	0.326	0.333
22	s171	5	SPL9	3	0.585	0.788
22	s171	7	SPL9	3	0.631	0.805
22	s171	10	SPL9	3	0.584	0.777
22	s2	0	SPL10	3	0.154	0.004
22	s2	1	SPL10	3	0.82	0.025
22	s2	2	SPL10	3	1.6	0.109
22	s2	3	SPL10	3	2.037	0.088
22	s2	5	SPL10	3	2.289	0.114
22	s2	7	SPL10	3	2.157	0.133
22	s2	10	SPL10	3	2.15	0.146
22	s2	0	SPL12	3	0.142	0.002
22	s2	1	SPL12	3	1.279	0.009
22	s2	2	SPL12	3	2.083	0.053
22	s2	3	SPL12	3	2.703	0.053
22	s2	5	SPL12	3	2.822	0.074
22	s2	7	SPL12	3	2.845	0.073
22	s2	10	SPL12	3	2.81	0.06
22	s2	0	SPL13	3	0.15	0.007
22	s2	1	SPL13	3	1.471	0.042
22	s2	2	SPL13	3	1.969	0.187
22	s2	3	SPL13	3	2.003	0.223
22	s2	5	SPL13	3	2.121	0.217
22	s2	7	SPL13	3	2.098	0.225
22	s2	10	SPL13	3	2.059	0.231
22	s2	0	SPL15	3	0.154	0.01
22	s2	1	SPL15	3	1.414	0.067
22	s2	2	SPL15	3	1.462	0.116
22	s2	3	SPL15	3	1.405	0.1
22	s2	5	SPL15	3	1.429	0.094
22	s2	7	SPL15	3	1.432	0.111
22	s2	10	SPL15	3	1.365	0.107
22	s2	0	SPL16	3	0.157	0.013
22	s2	1	SPL16	3	0.8	0.044
22	s2	2	SPL16	3	0.836	0.036
22	s2	3	SPL16	3	0.789	0.039
22	s2	5	SPL16	3	0.824	0.034
22	s2	7	SPL16	3	0.826	0.039
22	s2	10	SPL16	3	0.771	0.034
22	s2	0	SPL17	3	0.159	0.007
22	s2	1	SPL17	3	0.667	0.053
22	s2	2	SPL17	3	1.599	0.01
22	s2	3	SPL17	3	2.299	0.033
22	s2	5	SPL17	3	2.533	0.078
22	s2	7	SPL17	3	2.396	0.049
22	s2	10	SPL17	3	2.379	0.071
22	s2	0	SPL18	3	0.144	0.007
22	s2	1	SPL18	3	0.919	0.05
22	s2	2	SPL18	3	1.488	0.032
22	s2	3	SPL18	3	1.445	0.031
22	s2	5	SPL18	3	1.499	0.046
22	s2	7	SPL18	3	1.432	0.052
22	s2	10	SPL18	3	1.396	0.056
22	s2	0	SPL2	3	0.168	0.005
22	s2	1	SPL2	3	0.572	0.052
22	s2	2	SPL2	3	1.369	0.015
22	s2	3	SPL2	3	1.428	0.012
22	s2	5	SPL2	3	1.508	0.028
22	s2	7	SPL2	3	1.375	0.033
22	s2	10	SPL2	3	1.329	0.083
22	s2	0	SPL24	3	0.193	0.013
22	s2	1	SPL24	3	0.185	0.01
22	s2	2	SPL24	3	0.226	0.014
22	s2	3	SPL24	3	0.211	0.026
22	s2	5	SPL24	3	0.318	0.027
22	s2	7	SPL24	3	0.725	0.027
22	s2	10	SPL24	3	0.981	0.115
22	s2	0	SPL30	3	0.161	0.031
22	s2	1	SPL30	3	0.393	0.016
22	s2	2	SPL30	3	0.799	0.03
22	s2	3	SPL30	3	0.981	0.059
22	s2	5	SPL30	3	1.604	0.09
22	s2	7	SPL30	3	1.781	0.032
22	s2	10	SPL30	3	1.768	0.06
22	s2	0	SPL7	3	0.155	0.02
22	s2	1	SPL7	3	1.045	0.021
22	s2	2	SPL7	3	2.353	0.076
22	s2	3	SPL7	3	2.613	0.109
22	s2	5	SPL7	3	2.761	0.101
22	s2	7	SPL7	3	2.762	0.096
22	s2	10	SPL7	3	2.727	0.102
22	s2	0	SPL8	3	0.154	0.015
22	s2	1	SPL8	3	0.163	0.007
22	s2	2	SPL8	3	0.174	0.006
22	s2	3	SPL8	3	0.15	0.008
22	s2	5	SPL8	3	0.167	0.019
22	s2	7	SPL8	3	0.198	0.016
22	s2	10	SPL8	3	1.561	0.186
22	s2	0	SPL9	3	0.146	0.006
22	s2	1	SPL9	3	0.653	0.065
22	s2	2	SPL9	3	1.941	0.082
22	s2	3	SPL9	3	2.14	0.141
22	s2	5	SPL9	3	2.197	0.095
22	s2	7	SPL9	3	2.053	0.158
22	s2	10	SPL9	3	2.049	0.131
22	s213	0	SPL12	3	0.199	0.009
22	s213	1	SPL12	3	0.284	0.027
22	s213	2	SPL12	3	0.198	0.034
22	s213	3	SPL12	3	0.248	0.032
22	s213	5	SPL12	3	0.194	0.07
22	s213	7	SPL12	3	0.526	0.11
22	s213	10	SPL12	3	0.731	0.073
22	s213	0	SPL8	3	0.179	0.01
22	s213	1	SPL8	3	0.272	0.007
22	s213	2	SPL8	3	0.196	0.028
22	s213	3	SPL8	3	0.148	0.02
22	s213	5	SPL8	3	0.134	0.035
22	s213	7	SPL8	3	0.411	0.108
22	s213	10	SPL8	3	0.755	0.076
22	s222	0	SPL10	3	0.21	0.028
22	s222	1	SPL10	3	0.319	0.007
22	s222	2	SPL10	3	0.277	0.013
22	s222	3	SPL10	3	0.286	0.012
22	s222	5	SPL10	3	0.275	0.035
22	s222	7	SPL10	3	0.323	0.026
22	s222	10	SPL10	3	0.308	0.03
22	s222	0	SPL14	3	0.188	0.021
22	s222	1	SPL14	3	0.253	0.002
22	s222	2	SPL14	3	0.231	0.009
22	s222	3	SPL14	3	0.37	0.071
22	s222	5	SPL14	3	0.703	0.041
22	s222	7	SPL14	3	0.742	0.04
22	s222	10	SPL14	3	0.716	0.035
22	s222	0	SPL3	3	0.17	0.002
22	s222	1	SPL3	3	0.165	0.002
22	s222	2	SPL3	3	0.131	0.003
22	s222	3	SPL3	3	0.136	0.009
22	s222	5	SPL3	3	0.37	0.395
22	s222	7	SPL3	3	0.445	0.502
22	s222	10	SPL3	3	0.504	0.599
22	s222	0	SPL6	3	0.176	0.001
22	s222	1	SPL6	3	0.343	0.024
22	s222	2	SPL6	3	0.32	0.028
22	s222	3	SPL6	3	0.271	0.034
22	s222	5	SPL6	3	0.789	0.119
22	s222	7	SPL6	3	0.975	0.072
22	s222	10	SPL6	3	1.037	0.063
22	s222	0	SPL7	3	0.217	0.031
22	s222	1	SPL7	3	0.328	0.033
22	s222	2	SPL7	3	0.325	0.032
22	s222	3	SPL7	3	0.272	0.025
22	s222	5	SPL7	3	0.291	0.063
22	s222	7	SPL7	3	0.458	0.069
22	s222	10	SPL7	3	0.463	0.078
22	s223	0	SPL10	3	0.208	0.007
22	s223	1	SPL10	3	0.212	0.014
22	s223	2	SPL10	3	0.275	0.023
22	s223	3	SPL10	3	0.772	0.052
22	s223	5	SPL10	3	1.226	0.078
22	s223	7	SPL10	3	1.464	0.091
22	s223	10	SPL10	3	1.484	0.124
22	s223	0	SPL12	3	0.209	0.022
22	s223	1	SPL12	3	0.25	0.001
22	s223	2	SPL12	3	0.784	0.085
22	s223	3	SPL12	3	1.102	0.085
22	s223	5	SPL12	3	1.286	0.132
22	s223	7	SPL12	3	1.516	0.084
22	s223	10	SPL12	3	1.639	0.139
22	s223	0	SPL14	3	0.217	0.024
22	s223	1	SPL14	3	0.196	0.006
22	s223	2	SPL14	3	0.239	0.01
22	s223	3	SPL14	3	0.758	0.062
[truncated: 1,375 more rows]

## Sheet: Well_ID
Well_ID	Substrate
2	Pyruvic Acid Methyl Ester
3	Tween 40
4	Tween 80
5	?-Cyclodextrin
6	Glycogen
7	D-Cellobiose
8	?-D-Lactose
9	?-Methyl-D-Glucoside
10	D-Xylose
11	i-Erythritol
12	D-Mannitol
13	N-Acetyl-D-Glucosamine
14	D-Glucosaminic Acid
15	Glucose-1-Phosphate
16	D,L-?-Glycerol Phosphate
17	D-Galactonic Acid ?-Lactone
18	D-Galacturonic Acid
19	2-Hydroxy Benzonic Acid
20	4-Hydroxy Benzonic Acid
21	?-Hydroxybutyric Acid
22	Itaconic Acid
23	?-Ketobutyric Acid
24	D-Malic Acid
25	L-Arginine
26	L-Asparagine
27	L-Phenylalanine
28	L-Serine
29	L-Threonine
30	Glycyl-L-Glutamic Acid
31	Phenylethylamine
32	Putrescine

## Sheet: Isolate_Code
Isolate_Code	Accession_Number	Isolate_Name
s29	KF733320	Chryseobacterium_sp
s171	KF733308	Curtobacterium_flaccumfaciens
s213	KF733315	Curtobacterium_sp
s132	KF733339	Duganella_zoogloeoides_1
s47	KF733333	Duganella_zoogloeoides_2
s2	KF733325	Erwinia_billingiae
s41	KF733322	Flavobacterium_sp
s186	KF733312	Frigoribacterium_sp
s223	KF733319	Microbacterium_sp
s134	KF733323	Pedobacter_borealis
s124	KF733338	Pseudomonas_fluorescens
s12	KF733329	Pseudomonas_sp_1
s17	KF733330	Pseudomonas_sp_2
s9	KF733328	Pseudomonas_synxntha
s222	KF733318	Sanguibacter_sp
s177	KF733311	Schumannella_luteola
